# Supplementary material for: Defining reference values for the gut microbiota in a Southern European population
Source: Front Cell Infect Microbiol. 2026 May 12;16:1766733. doi: 10.3389/fcimb.2026.1766733 (PMC13201392; doi:10.3389/fcimb.2026.1766733)
Supplement: Supplementary file 1 [file Table1.xlsx]

## Sheet: Quality controls
Phyla	mean	median	CV
Bacteroidetes	35.11	35.49	7.73
Firmicutes	33.66	33.98	7.15
Tenericutes	28.28	27.77	6.04
Actinobacteria	1.86	1.85	19.59
Proteobacteria	0.75	0.75	19.4
Classe	mean	median	CV
Bacteroidia	35.09	35.53	7.67
Mollicutes	34.78	35.09	6.73
Clostridia	26.24	25.89	6.34
Actinobacteria	1.92	1.91	19.27
Negativicutes	0.64	0.65	11.78
Betaproteobacteria	0.41	0.42	20.94
Orders	mean	median	CV
Bacteroidales	35.18	35.61	7.67
Anaeroplasmatales	34.84	35.14	6.71
Clostridiales	26.23	25.88	6.35
Bifidobacteriales	1.54	1.53	25.29
Selenomonadales	0.64	0.65	11.75
Burkholderiales	0.36	0.36	20.92
Coriobacteriales	0.26	0.24	17.81
Families	mean	median	CV
Anaeroplasmataceae	37.39	37.8	6.06
Ruminococcaceae	21.09	20.82	5.72
Prevotellaceae	15.11	15.32	6.68
Bacteroidaceae	10.31	10.02	6.23
Porphyromonadaceae	4.42	4.5	12.62
Lachnospiraceae	4.07	4.01	9.08
Rikenellaceae	3.3	3.2	17.94
Genera	mean	median	CV
Asteroleplasma	47.75	48.51	5.68
Bacteroides	13.17	12.86	6.54
Faecalibacterium	10.2	10.38	8.61
Prevotella	4.47	4.29	7.52
Clostridium IV	4.03	3.82	12.51
Alistipes	3.89	3.79	17.66
Parabacteroides	3.54	3.57	13.08
Oscillibacter	2.64	2.56	8.79
Bifidobacterium	1.6	1.57	26.11
Butyricimonas	1.26	1.26	13.99
Species	mean	median	CV
Faecalibacterium prausnitzii	13.3	14.1	8.6
Bacteroides sp. WA1	8.1	7.9	5.7
Bacteroides plebeius	6	5.8	8
Alistipes putredinis	5.2	4.8	19.4
Eubacterium siraeum V10Sc8a	4.8	4.6	14.7
Ruminococcaceae bacterium LM158	4.6	4.6	5.1
butyrate-producing bacterium M21/2	4.2	4.2	18.4
Parabacteroides distasonis	3.4	3.3	8.8
Bacteroides stercoris	3	2.9	6.2
Eubacterium siraeum	2	1.8	31.1

## Sheet: PHYLA
Phylum	% positive	MEAN	2.5%	0.05	0.1	0.15	0.25	0.5	0.75	0.85	0.9	0.95	97.5%
Firmicutes	100	46261	21157	24986	28232	31576	36377	44.84	56331	60842	63304	67001	85596
Bacteroidetes	100	39994	1614	8801	22.96	27432	32326	41523	49841	52997	55247	59243	61344
Proteobacteria	100	6209	0.339	0.791	1.73	1989	2501	4536	7565	9733	11509	16659	22079
Actinobacteria	100	3516	0.095	0.147	0.316	0.421	0.691	1968	4814	6385	8644	12674	16.03
Verrucomicrobia	85.66	1548	0.002	0.004	0.006	0.01	0.021	0.159	1374	2891	5217	7985	13662
Fusobacteria	68.88	0.496	0.001	0.001	0.003	0.005	0.012	0.044	0.13	0.229	0.393	1214	4046
Lentisphaerae	61.19	0.308	0.001	0.001	0.002	0.004	0.017	0.105	0.303	0.56	0.846	1232	1582
Crenarchaeota	57.69	0.006	0.001	0.001	0.001	0.002	0.002	0.003	0.005	0.008	0.009	0.013	0.022
Candidatus Saccharibacteria	43.36	0.039	0.001	0.002	0.002	0.003	0.003	0.006	0.012	0.022	0.03	0.051	0.129
Tenericutes	31.82	1853	0.001	0.001	0.002	0.003	0.004	0.012	0.173	1891	5738	11868	20714
Synergistetes	28.32	0.11	0.001	0.002	0.002	0.003	0.005	0.021	0.058	0.108	0.141	0.571	1.05
Euryarchaeota	18.88	0.017	0.001	0.001	0.001	0.001	0.002	0.005	0.01	0.016	0.032	0.098	0.106
Cyanobacteria Chloroplast	18.18	0.028	0.001	0.001	0.001	0.002	0.002	0.008	0.025	0.05	0.064	0.088	0.095
Spirochaetes	15.03	0.067	0.002	0.002	0.002	0.002	0.002	0.004	0.009	0.016	0.035	0.452	0.602
Acidobacteria	1.4	0.054	0	0	0.001	0.001	0.002	0.054	0.106	0.106	0.106	0.106	0.106
SR1	1.4	0.014	0.002	0.002	0.002	0.002	0.002	0.006	0.017	0.027	0.031	0.036	0.038
Elusimicrobia	1.05	0.253	0.006	0.007	0.009	0.01	0.014	0.023	0.377	0.518	0.589	0.66	0.695
Armatimonadetes	0.7	0.002	0.002	0.002	0.002	0.002	0.002	0.002	0.002	0.002	0.002	0.002	0.002
Chloroflexi	0.7	0.002	0.001	0.001	0.001	0.001	0.001	0.002	0.002	0.002	0.002	0.002	0.002
Deinococcus-Thermus	0.35	0.002	0.002	0.002	0.002	0.002	0.002	0.002	0.002	0.002	0.002	0.002	0.002
Aquificae	0.35	0.001	0.001	0.001	0.001	0.001	0.001	0.001	0.001	0.001	0.001	0.001	0.001
Planctomycetes	0.35	0.001	0.001	0.001	0.001	0.001	0.001	0.001	0.001	0.001	0.001	0.001	0.001

## Sheet: CLASSES
CLASS	% positive	MEAN	2.5%	0.05	0.1	0.15	0.25	0.5	0.75	0.85	0.9	0.95	97.5%
Clostridia	100	37976	1236	8.94	20449	24468	28804	38941	48934	52828	54963	58132	62229
Bacilli	100	4635	0.03	0.039	0.089	0.113	0.155	0.438	1373	3206	6556	18993	80062
Actinobacteria	100	3675	0.101	0.155	0.334	0.435	0.735	2083	4927	6.75	9047	13081	16346
Negativicutes	100	2923	0.03	0.17	0.529	0.653	1025	1923	3827	5258	6043	7948	11416
Gammaproteobacteria	100	2309	0.017	0.026	0.047	0.075	0.131	0.406	2076	4143	6679	11854	18715
Bacteroidia	99301	40604	0.813	15.2	22721	26842	32463	41646	51184	53879	56633	61439	62609
Erysipelotrichia	98951	1558	0.025	0.061	0.109	0.161	0.255	0.629	1879	3416	4581	6024	7627
Betaproteobacteria	98601	2479	0.011	0.029	0.149	0.39	0.917	1848	3396	4658	5198	6361	8639
Deltaproteobacteria	94755	0.701	0.003	0.006	0.032	0.115	0.218	0.54	0.931	1197	1361	2122	2639
Verrucomicrobiae	83916	1636	0.002	0.004	0.005	0.008	0.018	0.167	1305	3073	5456	8925	14677
Alphaproteobacteria	81818	0.797	0.002	0.002	0.004	0.005	0.011	0.04	0.325	0.513	0.728	1.19	2658
Fusobacteriia	68881	0.531	0.001	0.001	0.003	0.005	0.012	0.047	0.138	0.243	0.421	1327	4174
Lentisphaeria	60.49	0.326	0.001	0.002	0.003	0.005	0.019	0.123	0.323	0.606	0.914	1264	1671
Thermoprotei	57692	0.006	0.001	0.001	0.001	0.002	0.002	0.004	0.006	0.008	0.01	0.014	0.023
Flavobacteriia	51399	0.098	0.001	0.002	0.003	0.003	0.005	0.013	0.034	0.06	0.099	0.126	0.364
Epsilonproteobacteria	45804	0.27	0.001	0.001	0.002	0.003	0.004	0.007	0.015	0.028	0.055	0.104	1071
Saccharibacteria genera incertae sedis	43357	0.042	0.001	0.002	0.002	0.003	0.003	0.006	0.013	0.023	0.032	0.053	0.134
Mollicutes	31818	1986	0.001	0.001	0.002	0.003	0.004	0.013	0.183	2097	6.1	12672	21972
Opitutae	31469	0.124	0.001	0.002	0.002	0.003	0.004	0.017	0.123	0.264	0.357	0.554	0.577
Synergistia	28322	0.121	0.001	0.002	0.002	0.003	0.006	0.022	0.059	0.11	0.154	0.668	1122
Chloroplast	17133	0.029	0.001	0.001	0.002	0.002	0.003	0.008	0.021	0.034	0.071	0.093	0.1
Spirochaetia	15035	0.071	0.002	0.002	0.002	0.002	0.003	0.004	0.009	0.017	0.038	0.502	0.614
Methanobacteria	11189	0.015	0.001	0.001	0.001	0.001	0.002	0.004	0.01	0.017	0.037	0.098	0.1
Sphingobacteriia	6294	0.01	0.001	0.001	0.001	0.001	0.002	0.002	0.003	0.011	0.015	0.036	0.072
Thermoplasmata	4196	0.028	0.001	0.001	0.002	0.002	0.003	0.004	0.011	0.014	0.018	0.134	0.204
SR1 genera incertae sedis	1399	0.015	0.002	0.002	0.002	0.002	0.002	0.006	0.019	0.03	0.035	0.04	0.043
Elusimicrobia	1049	0.268	0.007	0.008	0.01	0.011	0.015	0.024	0.399	0.549	0.624	0.7	0.737
Cyanobacteria	1049	0.036	0.003	0.006	0.011	0.017	0.027	0.054	0.054	0.054	0.054	0.054	0.054
Acidobacteria Gp3	0.699	0.163	0.163	0.163	0.163	0.163	0.163	0.163	0.163	0.163	0.163	0.163	0.163
Anaerolineae	0.699	0.002	0.001	0.001	0.001	0.001	0.001	0.002	0.002	0.002	0.002	0.002	0.003
Deinococci	0.35	0.002	0.002	0.002	0.002	0.002	0.002	0.002	0.002	0.002	0.002	0.002	0.002
Aquificae	0.35	0.001	0.001	0.001	0.001	0.001	0.001	0.001	0.001	0.001	0.001	0.001	0.001
Planctomycetia	0.35	0.001	0.001	0.001	0.001	0.001	0.001	0.001	0.001	0.001	0.001	0.001	0.001

## Sheet: ORDERS
ORDER	% positive	MEAN	2.5%	0.05	0.1	0.15	0.25	0.5	0.75	0.85	0.9	0.95	97.5%
Lactobacillales	83	5	0.033	0.07	0.097	0.109	0.161	0.444	1.89	4526	8.95	22216	84499
Selenomonadales	83	3	0.026	0.135	0.516	0.633	0.853	1713	3442	4921	5891	8053	11191
Coriobacteriales	83	2	0.01	0.029	0.104	0.164	0.288	0.8	2736	3741	4816	5996	7145
Clostridiales	83	39	1134	7064	18609	24655	29202	40987	49632	54071	56112	59289	64933
Bacteroidales	83	39	0.921	8772	21479	26362	30709	39.67	50635	53864	56813	62107	64265
Erysipelotrichales	82	2	0.023	0.067	0.108	0.158	0.257	0.688	2085	3564	4916	6069	7512
Burkholderiales	81	2	0.009	0.025	0.131	0.394	0.816	1624	2993	4081	4688	5527	6974
Actinomycetales	81	0	0.003	0.004	0.006	0.01	0.016	0.046	0.092	0.121	0.153	0.402	0.644
Enterobacteriales	80	2	0.007	0.009	0.012	0.016	0.033	0.234	1221	2884	6013	8974	16181
Bifidobacteriales	78	2	0.008	0.014	0.026	0.055	0.177	0.901	2482	3526	5454	8139	12895
Desulfovibrionales	78	1	0.005	0.011	0.05	0.121	0.208	0.49	0.825	1078	1215	1768	2135
Pasteurellales	68	0	0.002	0.003	0.005	0.008	0.015	0.07	0.262	0.43	0.827	1959	2743
Verrucomicrobiales	67	2	0.001	0.004	0.005	0.01	0.03	0.222	1474	2789	5645	9087	15601
Fusobacteriales	55	1	0.001	0.001	0.004	0.006	0.014	0.052	0.151	0.29	0.442	1343	6456
Victivallales	49	0	0.001	0.002	0.003	0.004	0.013	0.1	0.279	0.526	0.812	1095	1562
Bacillales	49	0	0.001	0.001	0.002	0.002	0.004	0.007	0.014	0.027	0.065	0.142	0.937
Flavobacteriales	40	0	0.001	0.002	0.003	0.003	0.005	0.014	0.047	0.08	0.112	0.142	0.368
Sphingomonadales	33	0	0.001	0.001	0.002	0.002	0.003	0.006	0.015	0.026	0.052	0.259	0.402
Campylobacterales	30	0	0.001	0.001	0.002	0.002	0.003	0.006	0.011	0.029	0.076	0.736	3628
Neisseriales	30	0	0.001	0.002	0.002	0.003	0.005	0.018	0.04	0.049	0.059	0.087	1323
Saccharibacteria genera incertae sedis	30	0	0.002	0.002	0.003	0.003	0.003	0.006	0.014	0.021	0.031	0.055	0.541
Anaeroplasmatales	26	2	0.001	0.001	0.003	0.003	0.004	0.015	0.285	2915	7991	12989	26439
Pseudomonadales	25	0	0.001	0.001	0.002	0.002	0.003	0.005	0.015	0.026	0.089	0.247	0.276
Puniceicoccales	23	0	0.001	0.002	0.002	0.003	0.004	0.032	0.193	0.356	0.495	0.543	0.735
Rhizobiales	22	2	0.001	0.001	0.001	0.002	0.003	0.006	0.013	0.031	0.101	0.151	22069
Synergistales	20	0	0.001	0.002	0.003	0.003	0.009	0.031	0.069	0.11	0.205	0.766	1092
Chloroplast	13	0	0.001	0.001	0.002	0.002	0.003	0.007	0.027	0.059	0.078	0.098	0.152
Methanobacteriales	10	0	0.001	0.001	0.001	0.001	0.002	0.005	0.01	0.025	0.051	0.101	0.103
Spirochaetales	10	0	0.001	0.002	0.002	0.002	0.003	0.006	0.015	0.038	0.308	0.593	0.889
Rhodobacterales	7	0	0.001	0.001	0.002	0.002	0.003	0.005	0.01	0.017	0.023	0.038	0.18
Desulfurococcales	6.6	0	0.001	0.001	0.001	0.001	0.001	0.002	0.003	0.004	0.004	0.005	0.006
Sphingobacteriales	5.6	0	0.001	0.001	0.001	0.002	0.002	0.003	0.005	0.012	0.018	0.045	0.077
Aeromonadales	4.5	1	0.001	0.001	0.002	0.004	0.02	0.034	0.398	0.458	0.504	2614	4186
Rhodospirillales	4.5	0	0.001	0.001	0.002	0.002	0.002	0.007	0.008	0.011	0.017	0.086	0.137
Thermoplasmatales	4.2	0	0.001	0.001	0.002	0.002	0.003	0.004	0.011	0.014	0.018	0.135	0.205
Bdellovibrionales	3.5	0	0.001	0.002	0.002	0.002	0.003	0.005	0.008	0.013	0.015	0.017	0.018
Mycoplasmatales	2.8	0	0.002	0.002	0.002	0.002	0.002	0.004	0.012	0.014	0.016	0.018	0.019
Xanthomonadales	2.4	0	0.002	0.002	0.002	0.002	0.002	0.003	0.009	0.015	0.02	0.025	0.027
Caulobacterales	2.1	0	0	0.001	0.001	0.001	0.001	0.004	0.024	0.031	0.031	0.031	0.031
Desulfobacterales	2.1	0	0.001	0.001	0.002	0.002	0.002	0.002	0.003	0.003	0.003	0.003	0.003
Cardiobacteriales	2.1	0	0.001	0.001	0.001	0.001	0.001	0.002	0.002	0.003	0.003	0.003	0.003
Oceanospirillales	1.4	0	0.003	0.003	0.003	0.003	0.004	0.004	0.007	0.009	0.01	0.011	0.012
Elusimicrobiales	1	0	0.007	0.008	0.01	0.011	0.015	0.024	0.406	0.559	0.636	0.712	0.75
SR1 genera incertae sedis	1	0	0.003	0.003	0.004	0.005	0.007	0.01	0.029	0.037	0.04	0.044	0.046
Gammaproteobacteria incertae sedis	1	0	0.001	0.001	0.001	0.001	0.001	0.001	0.002	0.003	0.003	0.003	0.003
Gp3	0.7	0	0.168	0.168	0.168	0.168	0.168	0.168	0.168	0.168	0.168	0.168	0.168
Alteromonadales	0.7	0	0.006	0.006	0.007	0.008	0.01	0.014	0.018	0.02	0.021	0.022	0.022
Rhodocyclales	0.7	0	0.002	0.002	0.002	0.002	0.002	0.002	0.002	0.002	0.002	0.002	0.002
Anaerolineales	0.7	0	0.001	0.001	0.001	0.001	0.001	0.002	0.002	0.002	0.002	0.003	0.003
Planctomycetales	0.3	0	0.001	0.001	0.001	0.001	0.001	0.001	0.001	0.001	0.001	0.001	0.001
Halanaerobiales	0.3	0	0.001	0.001	0.001	0.001	0.001	0.001	0.001	0.001	0.001	0.001	0.001
Lentisphaerales	0.3	0	0.001	0.001	0.001	0.001	0.001	0.001	0.001	0.001	0.001	0.001	0.001

## Sheet: FAMILIES
FAMILY	% positive	MEAN	2.5%	0.05	0.1	0.15	0.25	0.5	0.75	0.85	0.9	0.95	97.5%
Lachnospiraceae	100	19907	0.478	3896	6967	9369	11433	18575	28016	31567	34467	38603	41421
Ruminococcaceae	99.65	17245	0.114	0.468	4544	8862	12248	17723	22957	25605	27387	29515	33029
Coriobacteriaceae	99.65	1765	0.018	0.032	0.1	0.164	0.27	0.749	2461	3905	4.8	6157	7394
Erysipelotrichaceae	98951	1729	0.027	0.066	0.117	0.187	0.285	0.686	2117	3806	5145	6823	8303
Bacteroidaceae	98601	21742	0.064	0.754	4.98	8971	12854	20792	29639	34922	38624	45623	50017
Porphyromonadaceae	98601	5967	0.057	0.15	1226	1975	2764	4816	8167	10388	12057	14536	17344
Enterobacteriaceae	97552	1973	0.006	0.009	0.014	0.019	0.044	0.272	1354	3.39	5723	9218	17502
Veillonellaceae	97552	1685	0.009	0.016	0.025	0.04	0.115	0.749	1914	2569	3582	6524	8514
Prevotellaceae	97203	9871	0.019	0.029	0.053	0.078	0.139	3359	15497	24143	30617	40595	46578
Rikenellaceae	97203	2954	0.019	0.06	0.209	0.332	0.752	1853	3944	5344	6679	9004	11339
Streptococcaceae	96503	1172	0.01	0.013	0.027	0.045	0.079	0.212	0.767	1.96	2826	4814	11301
Desulfovibrionaceae	94056	0.63	0.003	0.007	0.033	0.12	0.205	0.507	0.801	1.03	1324	1864	2214
Peptostreptococcaceae	93706	0.903	0.003	0.007	0.013	0.021	0.036	0.167	1.09	1809	2436	3962	5251
Bifidobacteriaceae	93357	2217	0.006	0.014	0.028	0.046	0.158	0.909	2635	3716	5635	8362	11612
Sutterellaceae	91958	2349	0.003	0.006	0.098	0.261	0.726	1733	3132	4337	5145	6202	8657
Acidaminococcaceae	88811	1492	0.004	0.005	0.009	0.013	0.032	0.684	2263	3428	4231	5156	6215
Verrucomicrobiaceae	83916	1855	0.002	0.004	0.006	0.009	0.019	0.196	1.47	3523	6112	10116	17076
Pasteurellaceae	83916	0.46	0.002	0.003	0.005	0.008	0.015	0.067	0.244	0.443	0.817	2085	2916
Clostridiaceae 1	79371	0.423	0.002	0.003	0.005	0.007	0.013	0.086	0.401	0.721	0.87	1284	2843
Actinomycetaceae	77972	0.052	0.002	0.002	0.004	0.005	0.007	0.016	0.039	0.056	0.077	0.13	0.306
Carnobacteriaceae	73427	0.062	0.001	0.002	0.002	0.003	0.005	0.011	0.025	0.036	0.053	0.079	0.111
Fusobacteriaceae	65734	0.392	0.001	0.002	0.004	0.006	0.011	0.042	0.12	0.224	0.319	1405	4308
Lactobacillaceae	63287	4823	0.001	0.002	0.003	0.004	0.007	0.019	0.08	0.382	1.93	38441	95096
Micrococcaceae	61538	0.052	0.001	0.001	0.002	0.003	0.005	0.011	0.037	0.049	0.074	0.164	0.277
Victivallaceae	60.14	0.349	0.001	0.002	0.003	0.006	0.019	0.124	0.35	0.655	1069	1277	1717
Clostridiales Incertae Sedis XI	55944	0.06	0.001	0.002	0.002	0.003	0.004	0.008	0.017	0.032	0.046	0.38	0.621
Eubacteriaceae	49.65	0.032	0.001	0.002	0.002	0.002	0.003	0.006	0.019	0.028	0.07	0.171	0.217
Flavobacteriaceae	46853	0.113	0.001	0.002	0.002	0.003	0.005	0.013	0.032	0.062	0.104	0.149	0.429
Clostridiales Incertae Sedis XIII	46503	0.011	0.001	0.001	0.002	0.002	0.003	0.006	0.011	0.02	0.029	0.046	0.055
Saccharibacteria genera incertae sedis	43357	0.048	0.002	0.002	0.003	0.003	0.004	0.007	0.015	0.026	0.035	0.059	0.15
Neisseriaceae	39.86	0.201	0.001	0.001	0.002	0.002	0.004	0.012	0.033	0.048	0.06	0.09	0.373
Bacillales Incertae Sedis XI	39.86	0.044	0.001	0.001	0.002	0.002	0.003	0.005	0.011	0.015	0.034	0.116	0.713
Campylobacteraceae	38112	0.332	0.001	0.002	0.002	0.002	0.003	0.005	0.01	0.02	0.044	0.095	2132
Enterococcaceae	37413	0.307	0.001	0.001	0.002	0.002	0.003	0.007	0.023	0.083	0.303	1028	3094
Oxalobacteraceae	36713	0.049	0.001	0.002	0.003	0.005	0.012	0.026	0.068	0.097	0.119	0.142	0.197
Sphingomonadaceae	35315	0.211	0.001	0.001	0.001	0.002	0.002	0.006	0.013	0.017	0.026	0.291	0.473
Peptococcaceae 1	31818	0.021	0.001	0.001	0.002	0.002	0.004	0.01	0.022	0.031	0.043	0.083	0.106
Propionibacteriaceae	30769	0.024	0.001	0.001	0.002	0.002	0.002	0.004	0.008	0.012	0.017	0.062	0.096
Anaeroplasmataceae	29.72	2336	0.001	0.001	0.003	0.003	0.005	0.017	0.228	3159	7969	13949	25985
Leptotrichiaceae	29.72	0.421	0.001	0.001	0.002	0.003	0.005	0.012	0.028	0.051	0.071	0.076	0.828
Puniceicoccaceae	29371	0.147	0.002	0.002	0.003	0.003	0.004	0.025	0.158	0.296	0.465	0.611	0.685
Synergistaceae	28322	0.142	0.001	0.002	0.002	0.003	0.006	0.024	0.066	0.117	0.172	0.853	1298
Corynebacteriaceae	28322	0.116	0.001	0.001	0.001	0.002	0.003	0.005	0.016	0.02	0.038	0.09	0.097
Pseudomonadaceae	25874	0.04	0.001	0.001	0.002	0.002	0.003	0.004	0.011	0.016	0.017	0.079	0.358
Leuconostocaceae	23776	0.031	0.001	0.002	0.002	0.003	0.004	0.007	0.016	0.03	0.047	0.173	0.311
Bradyrhizobiaceae	20979	0.781	0.001	0.001	0.001	0.001	0.002	0.006	0.019	0.051	0.076	0.131	12099
Comamonadaceae	19.58	0.011	0.001	0.002	0.002	0.002	0.003	0.005	0.011	0.013	0.026	0.054	0.074
Staphylococcaceae	18531	0.053	0.001	0.001	0.001	0.001	0.002	0.004	0.007	0.018	0.038	0.15	0.798
Chloroplast	17133	0.032	0.001	0.001	0.002	0.002	0.003	0.009	0.024	0.039	0.085	0.099	0.107
Aerococcaceae	15385	0.01	0.001	0.001	0.001	0.002	0.003	0.006	0.012	0.019	0.025	0.033	0.034
Spirochaetaceae	12587	0.025	0.002	0.002	0.002	0.003	0.003	0.005	0.008	0.012	0.017	0.041	0.116
Moraxellaceae	11189	0.029	0.001	0.001	0.001	0.001	0.002	0.005	0.017	0.038	0.091	0.167	0.25
Methanobacteriaceae	11189	0.019	0.001	0.001	0.001	0.002	0.002	0.005	0.011	0.018	0.046	0.133	0.134
Succinivibrionaceae	9441	1304	0.002	0.002	0.004	0.006	0.008	0.074	0.536	0.813	2907	7015	10743
Gracilibacteraceae	8741	0.022	0.001	0.001	0.002	0.003	0.004	0.006	0.044	0.052	0.056	0.058	0.084
Rhodobacteraceae	7692	0.023	0.001	0.001	0.001	0.002	0.002	0.006	0.009	0.016	0.035	0.037	0.177
Syntrophomonadaceae	7692	0.003	0.001	0.001	0.001	0.001	0.002	0.003	0.003	0.003	0.004	0.01	0.011
Bacillaceae 1	5594	0.01	0.001	0.001	0.001	0.002	0.002	0.004	0.005	0.012	0.024	0.042	0.054
Incertae Sedis XI	5245	0.05	0.002	0.002	0.002	0.002	0.003	0.006	0.036	0.04	0.06	0.208	0.363
Acetobacteraceae	4545	0.021	0.002	0.002	0.002	0.002	0.002	0.004	0.009	0.014	0.022	0.092	0.143
Microbacteriaceae	4545	0.005	0.001	0.001	0.001	0.001	0.002	0.003	0.004	0.006	0.014	0.018	0.02
Chitinophagaceae	4196	0.013	0.001	0.001	0.001	0.002	0.002	0.003	0.004	0.013	0.024	0.06	0.08
Burkholderiales incertae sedis	4196	0.006	0	0.001	0.001	0.001	0.003	0.003	0.004	0.011	0.023	0.025	0.025
Phyllobacteriaceae	3846	4.22	0.001	0.001	0.001	0.002	0.005	0.007	0.019	11597	23173	23173	23173
Bacteroidales incertae sedis	3497	0.016	0.002	0.002	0.002	0.003	0.004	0.007	0.016	0.031	0.041	0.055	0.062
Bdellovibrionaceae	3497	0.008	0.002	0.002	0.002	0.003	0.003	0.007	0.012	0.015	0.017	0.02	0.021
Mycoplasmataceae	3497	0.007	0.002	0.002	0.002	0.002	0.002	0.004	0.012	0.014	0.016	0.018	0.02
Xanthomonadaceae	3497	0.007	0.002	0.002	0.003	0.003	0.003	0.003	0.005	0.013	0.019	0.024	0.027
Bacillales Incertae Sedis XII	3497	0.006	0.001	0.001	0.002	0.002	0.003	0.004	0.008	0.011	0.013	0.016	0.018
Burkholderiaceae	2797	0.016	0.001	0.002	0.003	0.003	0.005	0.011	0.023	0.036	0.038	0.038	0.039
Pyrodictiaceae	2797	0.002	0.001	0.001	0.001	0.001	0.001	0.001	0.002	0.002	0.004	0.006	0.006
Cardiobacteriaceae	2797	0.002	0.001	0.001	0.001	0.001	0.001	0.002	0.002	0.003	0.003	0.003	0.003
Helicobacteraceae	2448	0.173	0.001	0.001	0.001	0.001	0.002	0.004	0.062	0.215	0.502	0.79	0.934
Caulobacteraceae	2098	0.013	0.001	0.001	0.001	0.001	0.002	0.005	0.026	0.033	0.033	0.033	0.033
Brachyspiraceae	1399	0.607	0.017	0.034	0.066	0.099	0.164	0.427	0.87	1152	1293	1434	1504
Alcaligenaceae	1399	0.022	0.003	0.003	0.004	0.005	0.006	0.021	0.037	0.041	0.042	0.044	0.045
SR1 genera incertae sedis	1399	0.017	0.002	0.002	0.002	0.002	0.003	0.007	0.022	0.034	0.041	0.047	0.05
Hyphomicrobiaceae	1049	0.671	0.051	0.101	0.202	0.302	0.503	1006	1006	1006	1006	1006	1006
Elusimicrobiaceae	1049	0.308	0.008	0.009	0.011	0.013	0.018	0.028	0.458	0.63	0.716	0.802	0.845
Paenibacillaceae 1	1049	0.033	0.003	0.006	0.01	0.015	0.025	0.049	0.049	0.049	0.049	0.049	0.049
Listeriaceae	1049	0.017	0.005	0.005	0.006	0.007	0.009	0.014	0.023	0.026	0.028	0.03	0.031
Methylobacteriaceae	1049	0.008	0.003	0.003	0.004	0.005	0.007	0.011	0.011	0.011	0.011	0.011	0.011
Halomonadaceae	1049	0.003	0.002	0.003	0.003	0.003	0.003	0.003	0.004	0.004	0.004	0.004	0.004
Desulfobulbaceae	1049	0.002	0.002	0.002	0.002	0.002	0.002	0.002	0.003	0.003	0.003	0.003	0.003
Alkalimonas	1049	0.002	0.001	0.001	0.001	0.001	0.001	0.001	0.002	0.003	0.003	0.003	0.003
Rhizobiaceae	1049	0.002	0.001	0.001	0.001	0.002	0.002	0.002	0.003	0.003	0.003	0.003	0.003
Gp3	0.699	0.224	0.224	0.224	0.224	0.224	0.224	0.224	0.224	0.224	0.224	0.224	0.224
Geodermatophilaceae	0.699	0.016	0.016	0.016	0.016	0.016	0.016	0.016	0.016	0.016	0.016	0.016	0.016
Alteromonadaceae	0.699	0.015	0.007	0.007	0.008	0.009	0.01	0.015	0.019	0.021	0.022	0.022	0.023
Aeromonadaceae	0.699	0.012	0.002	0.003	0.004	0.005	0.007	0.012	0.017	0.019	0.02	0.022	0.022
Family I	0.699	0.008	0.008	0.008	0.008	0.008	0.008	0.008	0.008	0.008	0.008	0.008	0.008
Intrasporangiaceae	0.699	0.008	0.008	0.008	0.008	0.008	0.008	0.008	0.008	0.008	0.008	0.008	0.008
Oceanospirillaceae	0.699	0.008	0.003	0.003	0.003	0.004	0.005	0.008	0.01	0.011	0.012	0.012	0.013
Sphingobacteriaceae	0.699	0.005	0.003	0.003	0.004	0.004	0.004	0.005	0.006	0.006	0.007	0.007	0.007
Dermabacteraceae	0.699	0.005	0.002	0.003	0.003	0.003	0.004	0.005	0.006	0.007	0.007	0.007	0.008
Clostridiales Incertae Sedis XII	0.699	0.004	0.003	0.003	0.003	0.004	0.004	0.004	0.005	0.005	0.006	0.006	0.006
Clostridiaceae 4	0.699	0.004	0.003	0.003	0.003	0.003	0.004	0.004	0.004	0.004	0.005	0.005	0.005
Marinilabiliaceae	0.699	0.003	0.001	0.001	0.002	0.002	0.002	0.003	0.004	0.004	0.004	0.004	0.005
Beutenbergiaceae	0.699	0.002	0.002	0.002	0.002	0.002	0.002	0.002	0.003	0.003	0.003	0.003	0.003
Rhodocyclaceae	0.699	0.002	0.002	0.002	0.002	0.002	0.002	0.002	0.002	0.002	0.002	0.002	0.002
Anaerolineaceae	0.699	0.002	0.001	0.001	0.001	0.001	0.001	0.002	0.002	0.003	0.003	0.003	0.003
Sporolactobacillaceae	0.35	0.02	0.02	0.02	0.02	0.02	0.02	0.02	0.02	0.02	0.02	0.02	0.02
Brevibacteriaceae	0.35	0.011	0.011	0.011	0.011	0.011	0.011	0.011	0.011	0.011	0.011	0.011	0.011
Planococcaceae	0.35	0.009	0.009	0.009	0.009	0.009	0.009	0.009	0.009	0.009	0.009	0.009	0.009
Mycobacteriaceae	0.35	0.005	0.005	0.005	0.005	0.005	0.005	0.005	0.005	0.005	0.005	0.005	0.005
Thermaceae	0.35	0.002	0.002	0.002	0.002	0.002	0.002	0.002	0.002	0.002	0.002	0.002	0.002
Dietziaceae	0.35	0.002	0.002	0.002	0.002	0.002	0.002	0.002	0.002	0.002	0.002	0.002	0.002
Planctomycetaceae	0.35	0.001	0.001	0.001	0.001	0.001	0.001	0.001	0.001	0.001	0.001	0.001	0.001
Lentisphaeraceae	0.35	0.001	0.001	0.001	0.001	0.001	0.001	0.001	0.001	0.001	0.001	0.001	0.001

## Sheet: GENERA
GENUS	% positive	MEAN	2.5%	0.05	0.1	0.15	0.25	0.5	0.75	0.85	0.9	0.95	97.5%
Faecalibacterium	98951	10.28	0.05	0.089	0.505	1901	5625	9923	13859	16831	19249	23203	24422
Bacteroides	98601	27744	0.09	0.954	6914	11426	17152	28501	37345	42.61	45864	53139	58988
Blautia	96853	3.86	0.047	0.064	0.096	0.142	0.217	0.786	6987	9783	11136	13651	16.13
Parabacteroides	96503	4053	0.009	0.128	0.96	1186	1728	3068	5321	6689	8742	11.8	13222
Alistipes	96154	3617	0.023	0.097	0.28	0.456	0.974	2.33	4844	6847	8006	10525	14717
Butyricicoccus	96154	0.367	0.009	0.012	0.03	0.048	0.075	0.201	0.487	0.757	0.918	1163	1.4
Lachnospiracea incertae sedis	95455	3925	0.151	0.349	0.516	1025	1904	3493	5184	6042	6875	9474	11582
Oscillibacter	95105	1695	0.013	0.052	0.201	0.335	0.567	1308	2418	3203	3894	4353	5715
Streptococcus	95105	1303	0.01	0.015	0.028	0.049	0.088	0.243	0.947	2085	2992	5688	11444
Flavonifractor	95105	0.338	0.019	0.029	0.057	0.067	0.117	0.218	0.404	0.586	0.7	1131	1323
Gemmiger	94406	1408	0.004	0.007	0.033	0.112	0.375	0.906	1799	2821	3585	4867	5.18
Clostridium XlVa	94406	0.948	0.054	0.082	0.122	0.194	0.295	0.581	1332	1864	2188	2614	3.16
Dorea	94056	0.878	0.011	0.036	0.062	0.097	0.134	0.407	1325	1879	2256	2852	3267
Roseburia	92308	1349	0.005	0.015	0.057	0.119	0.345	0.947	1.89	2756	3056	4067	4702
Clostridium IV	92308	0.671	0.006	0.01	0.029	0.045	0.074	0.239	0.734	0.964	1355	2231	3484
Bilophila	91958	0.494	0.003	0.008	0.035	0.084	0.172	0.375	0.692	0.863	0.964	1346	1.81
Barnesiella	90.21	2016	0.004	0.009	0.02	0.047	0.234	1267	2504	4195	4.93	7205	8906
Collinsella	89.51	1745	0.004	0.008	0.036	0.093	0.176	0.632	2368	4087	5165	6605	8055
Odoribacter	89.51	0.711	0.003	0.008	0.072	0.137	0.28	0.522	0.85	1154	1423	1813	2.63
Bifidobacterium	88462	2069	0.009	0.012	0.026	0.061	0.16	1.02	2.48	3791	5733	8208	9721
Coprococcus	88462	0.653	0.003	0.007	0.027	0.065	0.134	0.457	0.878	1209	1395	1972	2392
Ruminococcus	87762	2143	0.006	0.014	0.052	0.106	0.264	0.904	3218	5071	6095	7397	9.73
Clostridium XI	87413	1013	0.004	0.007	0.013	0.018	0.036	0.177	1278	2003	2744	4784	5.99
Clostridium XVIII	86713	0.31	0.005	0.01	0.015	0.026	0.056	0.149	0.334	0.482	0.79	1068	1771
Escherichia Shigella	86364	1693	0.004	0.005	0.009	0.014	0.03	0.188	1029	2745	5741	10313	16041
Butyricimonas	85664	0.688	0.002	0.003	0.02	0.062	0.192	0.497	0.963	1303	1653	2346	2542
Parasutterella	84266	1.42	0.003	0.005	0.013	0.027	0.064	0.51	2119	3384	4123	5852	6374
Clostridium XlVb	84266	0.131	0.004	0.006	0.01	0.015	0.03	0.08	0.177	0.241	0.308	0.407	0.491
Akkermansia	83916	2427	0.003	0.005	0.007	0.012	0.024	0.259	2026	4497	7642	13.37	19433
Holdemania	81119	0.055	0.005	0.006	0.008	0.012	0.017	0.04	0.068	0.089	0.119	0.173	0.215
Prevotella	80769	7733	0.003	0.004	0.005	0.009	0.02	0.835	8572	20811	27146	41041	46101
Veillonella	80.42	0.495	0.003	0.004	0.006	0.01	0.016	0.062	0.211	0.359	0.65	1135	2117
Hallella	79371	0.455	0.002	0.002	0.004	0.006	0.011	0.086	0.287	0.439	0.615	1292	3155
Actinomyces	77622	0.06	0.002	0.003	0.004	0.006	0.009	0.021	0.047	0.069	0.099	0.153	0.27
Phascolarctobacterium	75874	1547	0.004	0.005	0.009	0.013	0.024	0.672	2147	4078	4999	5976	7007
Haemophilus	74476	0.413	0.002	0.002	0.005	0.007	0.013	0.052	0.253	0.484	0.796	1683	2826
Paraprevotella	74126	1091	0.002	0.002	0.004	0.005	0.008	0.372	1.47	1986	2851	4384	5445
Erysipelotrichaceae incertae sedis	74126	0.63	0.003	0.004	0.007	0.012	0.032	0.16	0.548	1253	1801	2517	4.91
Anaerostipes	73427	0.154	0.003	0.005	0.007	0.01	0.019	0.064	0.225	0.307	0.372	0.513	0.837
Clostridium sensu stricto	66434	0.404	0.002	0.004	0.005	0.008	0.019	0.113	0.397	0.613	0.75	1191	2877
Turicibacter	65035	0.216	0.003	0.003	0.004	0.006	0.015	0.055	0.184	0.314	0.603	0.995	1627
Anaerotruncus	65035	0.047	0.002	0.003	0.005	0.006	0.009	0.018	0.048	0.086	0.112	0.177	0.229
Dialister	64685	1252	0.003	0.003	0.005	0.008	0.061	0.89	1829	2548	2822	3471	5932
Pseudoflavonifractor	63986	0.04	0.001	0.003	0.004	0.005	0.008	0.023	0.049	0.071	0.112	0.136	0.179
Sutterella	61538	2388	0.001	0.002	0.003	0.005	0.016	1306	3674	5571	6166	8289	10193
Lactobacillus	60.14	5494	0.002	0.002	0.004	0.005	0.007	0.026	0.11	0.482	2492	64492	97.68
Victivallis	60.14	0.476	0.002	0.002	0.004	0.007	0.025	0.167	0.498	0.817	1305	1822	2281
Anaerobacter	59.79	0.112	0.002	0.002	0.003	0.004	0.008	0.027	0.089	0.183	0.284	0.519	0.703
Rothia	58741	0.084	0.001	0.002	0.002	0.003	0.006	0.014	0.05	0.067	0.089	0.217	0.439
Slackia	57692	0.127	0.002	0.002	0.004	0.005	0.008	0.038	0.131	0.194	0.315	0.591	0.913
Xylanibacter	56993	0.1	0.002	0.002	0.003	0.004	0.006	0.022	0.074	0.212	0.28	0.437	0.695
Eggerthella	56294	0.119	0.002	0.002	0.004	0.005	0.007	0.025	0.079	0.122	0.201	0.377	0.656
Tannerella	55245	0.097	0.001	0.002	0.002	0.003	0.004	0.009	0.02	0.036	0.043	0.111	0.212
Granulicatella	52448	0.09	0.002	0.002	0.002	0.003	0.004	0.009	0.021	0.032	0.054	0.084	0.133
Acidaminococcus	51399	0.88	0.001	0.002	0.003	0.005	0.009	0.1	1118	2523	2884	4.08	4589
Fusobacterium	49.65	0.315	0.002	0.002	0.003	0.004	0.006	0.018	0.047	0.109	0.215	1691	3858
Clostridium XIX	49.65	0.126	0.001	0.003	0.004	0.007	0.009	0.023	0.071	0.135	0.203	0.327	0.623
Sporacetigenium	48601	0.025	0.002	0.002	0.004	0.004	0.007	0.016	0.032	0.041	0.046	0.072	0.129
Lactovum	47902	0.086	0.001	0.001	0.002	0.002	0.003	0.006	0.013	0.023	0.044	0.097	0.675
Acetanaerobacterium	47552	0.044	0.001	0.002	0.003	0.004	0.006	0.014	0.047	0.07	0.108	0.15	0.251
Subdoligranulum	44406	0.018	0.001	0.002	0.003	0.004	0.006	0.012	0.022	0.033	0.039	0.057	0.069
Saccharibacteria genera incertae sedis	43357	0.071	0.002	0.003	0.003	0.004	0.005	0.009	0.018	0.034	0.044	0.078	0.179
Gemella	39.86	0.067	0.001	0.001	0.002	0.002	0.003	0.007	0.014	0.019	0.041	0.147	0.818
Trabulsiella	38811	0.044	0.002	0.002	0.003	0.004	0.005	0.013	0.046	0.072	0.103	0.176	0.316
Eubacterium	38462	0.025	0.001	0.002	0.002	0.002	0.003	0.007	0.014	0.03	0.059	0.167	0.205
Anaerovorax	37762	0.014	0.001	0.002	0.003	0.003	0.004	0.008	0.016	0.022	0.036	0.056	0.072
Coprobacillus	37413	0.062	0.001	0.002	0.002	0.002	0.003	0.009	0.026	0.092	0.141	0.303	0.435
Anaerofilum	37063	0.012	0.002	0.002	0.003	0.003	0.005	0.008	0.013	0.02	0.024	0.035	0.054
Catenibacterium	36713	2712	0.001	0.002	0.003	0.004	0.006	0.429	5023	6965	8352	9687	10061
Allisonella	36713	0.061	0.001	0.002	0.002	0.003	0.004	0.016	0.078	0.124	0.175	0.23	0.257
Parvimonas	34615	0.07	0.001	0.002	0.002	0.003	0.004	0.007	0.018	0.026	0.059	0.364	0.734
Campylobacter	34266	0.445	0.002	0.002	0.003	0.003	0.004	0.008	0.014	0.031	0.071	0.146	4.64
Alloprevotella	33916	1392	0.002	0.002	0.002	0.003	0.005	0.029	0.476	3842	5222	6765	9746
Oribacterium	32517	0.095	0.001	0.002	0.002	0.002	0.005	0.009	0.027	0.039	0.057	0.102	0.199
Gordonibacter	31818	0.021	0.002	0.002	0.003	0.003	0.005	0.014	0.026	0.033	0.037	0.054	0.076
Enterococcus	31469	0.406	0.002	0.002	0.003	0.004	0.005	0.012	0.059	0.245	0.527	1382	5343
Catonella	31469	0.023	0.002	0.002	0.003	0.004	0.005	0.01	0.021	0.029	0.041	0.066	0.087
Sporobacter	31119	0.011	0.001	0.002	0.003	0.003	0.004	0.007	0.014	0.019	0.022	0.031	0.035
Porphyromonas	29.72	0.08	0.002	0.002	0.003	0.004	0.004	0.009	0.022	0.039	0.054	0.261	0.567
Asteroleplasma	28671	2875	0.002	0.002	0.004	0.004	0.006	0.019	0.224	1862	10491	17648	35402
Atopobium	27273	0.034	0.002	0.002	0.003	0.003	0.004	0.01	0.019	0.028	0.031	0.124	0.277
Pseudobutyrivibrio	26923	0.172	0.002	0.004	0.004	0.007	0.02	0.068	0.166	0.279	0.338	0.666	0.989
Corynebacterium	26923	0.126	0.002	0.002	0.002	0.003	0.003	0.007	0.018	0.031	0.044	0.13	0.215
Solobacterium	26573	0.045	0.001	0.002	0.002	0.002	0.003	0.005	0.013	0.015	0.019	0.049	0.232
Lactococcus	26224	0.102	0.002	0.002	0.003	0.003	0.004	0.008	0.017	0.043	0.05	0.248	0.399
Oxalobacter	24825	0.021	0.001	0.002	0.002	0.003	0.004	0.01	0.02	0.033	0.043	0.075	0.159
Sphingomonas	24476	0.376	0.001	0.001	0.002	0.002	0.004	0.008	0.014	0.025	0.154	0.434	3608
Klebsiella	24126	1056	0.002	0.003	0.004	0.005	0.007	0.031	0.161	0.344	1704	5126	11459
Desulfovibrio	24126	0.655	0.007	0.008	0.039	0.044	0.103	0.284	0.686	1.1	2135	3188	3867
Robinsoniella	24126	0.01	0.002	0.002	0.002	0.002	0.003	0.005	0.008	0.014	0.02	0.021	0.026
Olsenella	23776	0.115	0.002	0.002	0.004	0.005	0.006	0.015	0.065	0.295	0.474	0.643	0.729
Lactonifactor	23776	0.011	0.001	0.001	0.002	0.002	0.003	0.005	0.011	0.013	0.016	0.045	0.06
Capnocytophaga	23427	0.161	0.002	0.002	0.003	0.004	0.006	0.008	0.018	0.025	0.043	0.162	1.02
Leptotrichia	22727	0.502	0.001	0.001	0.002	0.003	0.004	0.008	0.02	0.023	0.031	0.08	2553
Enterobacter	21678	0.082	0.001	0.002	0.004	0.006	0.007	0.023	0.078	0.153	0.202	0.312	0.619
Lachnoanaerobaculum	21329	0.033	0.001	0.001	0.002	0.002	0.002	0.004	0.008	0.016	0.029	0.1	0.23
Rikenella	20979	0.013	0.001	0.001	0.001	0.002	0.002	0.004	0.007	0.008	0.027	0.084	0.098
Centipeda	20.28	0.054	0.002	0.003	0.004	0.004	0.006	0.011	0.023	0.04	0.046	0.061	0.329
Peptococcus	19.93	0.024	0.001	0.001	0.002	0.002	0.004	0.011	0.025	0.033	0.044	0.075	0.111
Moryella	19.58	0.009	0.001	0.001	0.002	0.002	0.002	0.005	0.009	0.016	0.023	0.035	0.044
Adlercreutzia	19231	0.012	0.001	0.001	0.002	0.002	0.005	0.006	0.011	0.018	0.02	0.028	0.071
Papillibacter	18881	0.064	0.001	0.001	0.002	0.004	0.006	0.015	0.084	0.125	0.148	0.167	0.368
Peptoniphilus	18881	0.037	0.001	0.001	0.001	0.002	0.002	0.006	0.014	0.036	0.048	0.125	0.216
Howardella	18182	0.1	0.002	0.002	0.003	0.004	0.015	0.059	0.148	0.176	0.231	0.254	0.449
Staphylococcus	18182	0.084	0.001	0.001	0.002	0.002	0.002	0.005	0.009	0.029	0.051	0.141	1359
Finegoldia	17832	0.04	0.001	0.002	0.002	0.003	0.004	0.011	0.019	0.053	0.065	0.218	0.384
Neisseria	17483	0.108	0.001	0.002	0.002	0.002	0.003	0.004	0.01	0.013	0.021	0.212	1604
Pseudomonas	17483	0.062	0.001	0.002	0.002	0.002	0.003	0.006	0.012	0.014	0.026	0.327	0.531
Parasporobacterium	17133	0.026	0.002	0.002	0.002	0.003	0.005	0.012	0.027	0.041	0.054	0.074	0.147
Aggregatibacter	16783	0.018	0.002	0.002	0.003	0.003	0.004	0.007	0.013	0.024	0.036	0.046	0.082
Cloacibacillus	16434	0.268	0.003	0.004	0.005	0.011	0.023	0.064	0.105	0.227	0.531	1.59	1882
Streptophyta	16434	0.042	0.002	0.002	0.002	0.003	0.004	0.013	0.032	0.054	0.111	0.118	0.123
Leuconostoc	16434	0.022	0.001	0.002	0.003	0.004	0.006	0.01	0.015	0.028	0.042	0.062	0.185
Anaerofustis	16084	0.01	0.001	0.001	0.002	0.002	0.003	0.005	0.01	0.021	0.027	0.038	0.046
Megasphaera	15734	1621	0.001	0.002	0.002	0.003	0.032	0.665	1386	2.13	5186	7511	7849
Selenomonas	15385	0.279	0.002	0.002	0.002	0.003	0.004	0.007	0.009	0.015	0.093	0.146	0.259
Megamonas	14685	1.44	0.001	0.002	0.003	0.004	0.022	0.14	0.898	2.12	2.59	8728	9039
Acetivibrio	13986	0.013	0.001	0.001	0.002	0.002	0.002	0.005	0.009	0.017	0.026	0.05	0.074
Abiotrophia	12587	0.012	0.001	0.001	0.001	0.002	0.003	0.007	0.012	0.022	0.033	0.04	0.042
Kluyvera	12238	0.049	0.001	0.001	0.002	0.003	0.004	0.015	0.037	0.074	0.124	0.261	0.313
Propionibacterium	11888	0.08	0.001	0.001	0.001	0.002	0.003	0.006	0.016	0.05	0.063	0.448	1138
Anaerococcus	11888	0.049	0.001	0.002	0.002	0.004	0.005	0.01	0.023	0.033	0.117	0.141	0.27
Gardnerella	11538	3473	0.001	0.001	0.002	0.002	0.006	0.021	0.077	0.169	0.622	32428	44059
Hafnia	11189	0.081	0.002	0.003	0.003	0.004	0.008	0.021	0.098	0.15	0.194	0.375	0.46
Treponema	11189	0.032	0.003	0.003	0.003	0.004	0.005	0.007	0.012	0.016	0.035	0.052	0.191
Peptostreptococcus	10839	0.068	0.002	0.002	0.002	0.002	0.005	0.013	0.12	0.185	0.224	0.25	0.297
Kingella	10839	0.01	0.002	0.002	0.002	0.002	0.004	0.007	0.01	0.013	0.015	0.027	0.038
Parascardovia	10839	0.005	0.001	0.001	0.001	0.001	0.002	0.002	0.004	0.006	0.008	0.015	0.025
Leclercia	10.14	0.033	0.002	0.002	0.003	0.003	0.005	0.01	0.019	0.049	0.065	0.093	0.191
Raoultella	9.79	0.026	0.002	0.002	0.002	0.003	0.008	0.012	0.017	0.022	0.026	0.123	0.193
Coriobacterium	9441	0.014	0.002	0.002	0.002	0.003	0.004	0.007	0.016	0.027	0.031	0.049	0.064
Hydrogenoanaerobacterium	9441	0.005	0.001	0.001	0.002	0.002	0.002	0.003	0.005	0.007	0.009	0.016	0.018
Saccharofermentans	9091	0.018	0.001	0.002	0.002	0.003	0.004	0.011	0.028	0.031	0.036	0.041	0.069
Filifactor	8741	0.029	0.003	0.003	0.004	0.005	0.005	0.007	0.01	0.015	0.018	0.021	0.227
Eikenella	8741	0.017	0.002	0.002	0.002	0.002	0.003	0.008	0.02	0.029	0.046	0.059	0.083
Pyramidobacter	8392	0.13	0.002	0.002	0.003	0.005	0.012	0.03	0.08	0.105	0.142	0.547	1048
Pseudoramibacter	8392	0.104	0.001	0.001	0.001	0.001	0.003	0.008	0.015	0.063	0.115	0.814	1.05
Citrobacter	8392	0.042	0.001	0.002	0.002	0.002	0.002	0.005	0.01	0.02	0.029	0.036	0.376
Lonepinella	8042	0.008	0.001	0.001	0.002	0.003	0.003	0.004	0.01	0.017	0.018	0.018	0.024
Lawsonia	7692	0.021	0.003	0.004	0.006	0.006	0.011	0.019	0.031	0.041	0.044	0.045	0.045
Syntrophococcus	7692	0.007	0.002	0.002	0.003	0.003	0.003	0.006	0.007	0.007	0.009	0.01	0.027
Plesiomonas	6993	0.011	0.001	0.001	0.001	0.002	0.002	0.004	0.006	0.011	0.016	0.053	0.078
Propionimicrobium	6993	0.004	0.001	0.001	0.001	0.001	0.002	0.003	0.004	0.007	0.007	0.008	0.02
Asaccharobacter	6643	0.007	0.001	0.001	0.002	0.002	0.002	0.004	0.01	0.013	0.013	0.014	0.02
Ethanoligenens	6294	0.011	0.001	0.001	0.001	0.002	0.002	0.003	0.006	0.009	0.012	0.035	0.081
Succinivibrio	5944	2243	0.003	0.004	0.005	0.006	0.009	0.022	0.099	4.76	8353	11651	15935
Anaeroglobus	5944	0.085	0.001	0.001	0.002	0.002	0.003	0.005	0.011	0.015	0.048	0.325	0.789
Tessaracoccus	5944	0.004	0.001	0.001	0.001	0.001	0.001	0.002	0.006	0.012	0.015	0.015	0.015
Mitsuokella	5594	0.483	0.002	0.002	0.003	0.003	0.008	0.16	0.706	1325	1613	1709	1.71
Sarcina	5594	0.063	0.003	0.004	0.006	0.007	0.008	0.037	0.107	0.114	0.142	0.187	0.21
Acinetobacter	5594	0.044	0.003	0.004	0.005	0.005	0.006	0.015	0.041	0.104	0.116	0.153	0.203
Obesumbacterium	5245	0.067	0.001	0.001	0.002	0.002	0.002	0.007	0.021	0.056	0.088	0.301	0.527
Cryptobacterium	5245	0.007	0.001	0.001	0.001	0.001	0.002	0.004	0.007	0.007	0.017	0.025	0.027
Shuttleworthia	5245	0.004	0.001	0.002	0.002	0.002	0.002	0.004	0.006	0.007	0.007	0.008	0.009
Lachnospira	5245	0.003	0.001	0.001	0.001	0.001	0.002	0.003	0.003	0.005	0.005	0.006	0.006
Weissella	4895	0.094	0.001	0.002	0.002	0.002	0.003	0.006	0.05	0.29	0.401	0.452	0.452
Morganella	4545	0.118	0.005	0.005	0.007	0.012	0.016	0.042	0.261	0.283	0.35	0.373	0.373
Pediococcus	4545	0.02	0.001	0.001	0.002	0.002	0.005	0.011	0.019	0.019	0.019	0.068	0.105
Mogibacterium	4545	0.011	0.001	0.001	0.001	0.002	0.003	0.006	0.012	0.015	0.021	0.037	0.048
Enterorhabdus	4196	0.006	0.001	0.001	0.001	0.002	0.002	0.006	0.007	0.01	0.011	0.015	0.016
Scardovia	4196	0.005	0.002	0.002	0.002	0.002	0.003	0.005	0.009	0.009	0.009	0.009	0.009
Anaeroplasma	3846	2072	0.002	0.003	0.003	0.004	0.048	0.37	3.42	4559	5017	6779	7659
Anaerosphaera	3846	0.072	0.002	0.002	0.003	0.003	0.003	0.008	0.023	0.071	0.109	0.354	0.476
Pilibacter	3846	0.021	0.002	0.002	0.002	0.002	0.002	0.006	0.012	0.026	0.039	0.092	0.118
Comamonas	3846	0.02	0.008	0.008	0.009	0.009	0.009	0.011	0.023	0.033	0.04	0.051	0.056
Bulleidia	3497	0.06	0.002	0.002	0.002	0.002	0.003	0.004	0.005	0.005	0.061	0.313	0.439
Varibaculum	3497	0.053	0.002	0.002	0.002	0.002	0.002	0.003	0.022	0.162	0.236	0.242	0.246
Phocaeicola	3497	0.02	0.003	0.003	0.003	0.004	0.005	0.01	0.021	0.034	0.044	0.064	0.074
Vampirovibrio	3497	0.012	0.002	0.002	0.003	0.003	0.004	0.009	0.016	0.021	0.024	0.027	0.029
Exiguobacterium	3497	0.008	0.001	0.002	0.002	0.003	0.004	0.004	0.011	0.013	0.015	0.022	0.025
Alloscardovia	3497	0.007	0.002	0.002	0.002	0.002	0.003	0.003	0.005	0.009	0.013	0.02	0.024
Pragia	3497	0.003	0.002	0.002	0.002	0.002	0.002	0.003	0.003	0.003	0.003	0.004	0.004
Succinatimonas	3147	0.518	0.02	0.038	0.075	0.113	0.19	0.494	0.965	0.965	0.97	0.98	0.985
Fructobacillus	3147	0.018	0.002	0.002	0.002	0.003	0.004	0.006	0.01	0.013	0.033	0.071	0.09
Sporobacterium	3147	0.008	0.001	0.001	0.001	0.001	0.002	0.002	0.011	0.016	0.02	0.025	0.028
Dolosigranulum	2797	0.064	0.001	0.001	0.002	0.002	0.002	0.056	0.089	0.102	0.134	0.17	0.187
Serratia	2797	0.035	0.002	0.002	0.002	0.002	0.003	0.005	0.009	0.015	0.084	0.163	0.203
Schwartzia	2797	0.03	0.003	0.003	0.003	0.003	0.003	0.009	0.018	0.029	0.071	0.12	0.145
Proteus	2797	0.019	0.004	0.005	0.005	0.005	0.007	0.009	0.024	0.051	0.053	0.053	0.053
Shimwellia	2797	0.013	0.003	0.003	0.003	0.003	0.003	0.011	0.02	0.026	0.027	0.028	0.028
Kandleria	2797	0.008	0.002	0.003	0.003	0.003	0.005	0.007	0.008	0.01	0.013	0.016	0.018
Negativicoccus	2797	0.004	0.001	0.001	0.001	0.002	0.002	0.002	0.007	0.009	0.009	0.01	0.01
Cardiobacterium	2797	0.002	0.001	0.001	0.001	0.001	0.002	0.002	0.003	0.004	0.004	0.004	0.004
Bradyrhizobium	2448	3131	0.001	0.002	0.002	0.002	0.003	0.003	5478	10951	10951	10951	10951
Salmonella	2448	0.084	0.002	0.004	0.006	0.009	0.012	0.02	0.124	0.197	0.229	0.262	0.278
Providencia	2448	0.065	0.006	0.006	0.006	0.006	0.007	0.012	0.093	0.18	0.2	0.219	0.229
Paracoccus	2448	0.02	0.005	0.006	0.007	0.009	0.011	0.012	0.017	0.025	0.04	0.055	0.062
Erysipelothrix	2448	0.019	0.001	0.002	0.002	0.002	0.005	0.007	0.023	0.031	0.044	0.056	0.062
Burkholderia	2448	0.015	0.002	0.003	0.004	0.006	0.006	0.008	0.018	0.029	0.035	0.04	0.043
Mycoplasma	2448	0.008	0.002	0.002	0.003	0.003	0.004	0.004	0.011	0.016	0.017	0.018	0.018
Alkalibacterium	2448	0.008	0.001	0.002	0.003	0.003	0.004	0.004	0.006	0.01	0.016	0.022	0.025
Sebaldella	2448	0.004	0.002	0.002	0.002	0.002	0.002	0.003	0.004	0.005	0.006	0.007	0.007
Afipia	2098	5231	0.003	0.003	0.003	0.003	0.004	0.008	11765	15682	15682	15682	15682
Oligotropha	2098	0.091	0.003	0.003	0.003	0.003	0.003	0.003	0.201	0.266	0.266	0.266	0.266
Anaerosinus	2098	0.035	0.006	0.006	0.007	0.009	0.01	0.015	0.035	0.061	0.082	0.102	0.112
Murdochiella	2098	0.021	0.003	0.003	0.005	0.006	0.008	0.011	0.037	0.046	0.046	0.046	0.046
Bavariicoccus	2098	0.014	0.003	0.003	0.003	0.003	0.003	0.009	0.021	0.027	0.031	0.034	0.036
Gracilibacter	2098	0.01	0.005	0.005	0.005	0.005	0.005	0.008	0.013	0.017	0.019	0.021	0.022
Peptostreptococcaceae incertae sedis	2098	0.005	0.002	0.003	0.003	0.003	0.003	0.004	0.005	0.006	0.008	0.01	0.01
Paludibacter	2098	0.003	0.002	0.002	0.002	0.002	0.002	0.004	0.004	0.004	0.004	0.005	0.005
Lachnobacterium	2098	0.003	0.001	0.001	0.001	0.001	0.002	0.002	0.003	0.004	0.005	0.005	0.005
Hydrotalea	2098	0.002	0	0.001	0.001	0.001	0.002	0.003	0.003	0.004	0.004	0.004	0.004
Cellulosibacter	2098	0.002	0	0	0.001	0.001	0.001	0.001	0.002	0.003	0.003	0.003	0.004
Isobaculum	2098	0.001	0.001	0.001	0.001	0.001	0.001	0.001	0.002	0.002	0.002	0.002	0.002
Tardiphaga	1748	0.081	0.003	0.003	0.003	0.003	0.003	0.011	0.194	0.194	0.194	0.194	0.194
Yersinia	1748	0.049	0.024	0.024	0.024	0.024	0.025	0.027	0.086	0.086	0.086	0.086	0.086
Soonwooa	1748	0.038	0.002	0.002	0.002	0.002	0.003	0.003	0.004	0.074	0.108	0.143	0.161
Actinobaculum	1748	0.014	0.002	0.002	0.002	0.002	0.003	0.012	0.014	0.024	0.029	0.033	0.036
Tetragenococcus	1748	0.009	0.002	0.002	0.002	0.002	0.002	0.005	0.02	0.02	0.02	0.02	0.02
Kosakonia	1748	0.008	0.001	0.001	0.001	0.001	0.001	0.005	0.016	0.017	0.017	0.017	0.018
Microbacterium	1748	0.006	0.002	0.002	0.002	0.002	0.002	0.003	0.012	0.012	0.012	0.012	0.012
Paraeggerthella	1748	0.006	0.002	0.003	0.003	0.004	0.004	0.007	0.007	0.007	0.007	0.007	0.007
Bacillus	1748	0.005	0.002	0.002	0.002	0.002	0.002	0.003	0.005	0.008	0.009	0.011	0.012
Brachyspira	1399	0.849	0.022	0.042	0.084	0.125	0.208	0.603	1245	1623	1811	2	2095
Helicobacter	1399	0.306	0.005	0.005	0.005	0.005	0.006	0.066	0.365	0.654	0.798	0.942	1014
Anaerosporobacter	1399	0.183	0.001	0.001	0.001	0.002	0.003	0.005	0.185	0.399	0.507	0.614	0.668
Sneathia	1399	0.077	0.027	0.028	0.03	0.032	0.035	0.038	0.081	0.131	0.156	0.181	0.193
Wolinella	1399	0.033	0.001	0.001	0.001	0.001	0.001	0.003	0.035	0.072	0.09	0.108	0.117
Anaerobacillus	1399	0.021	0.005	0.005	0.005	0.006	0.006	0.008	0.023	0.04	0.048	0.056	0.06
Lelliottia	1399	0.016	0.01	0.01	0.011	0.011	0.011	0.012	0.017	0.023	0.026	0.028	0.03
Pluralibacter	1399	0.014	0.008	0.008	0.008	0.008	0.008	0.013	0.019	0.02	0.02	0.02	0.02
Ureaplasma	1399	0.01	0.003	0.004	0.005	0.006	0.008	0.01	0.013	0.015	0.016	0.017	0.017
Facklamia	1399	0.009	0.001	0.002	0.002	0.002	0.003	0.009	0.015	0.016	0.016	0.016	0.017
Coraliomargarita	1399	0.007	0.001	0.001	0.001	0.001	0.002	0.002	0.007	0.014	0.017	0.021	0.022
Serpens	1399	0.007	0.002	0.002	0.002	0.003	0.003	0.006	0.01	0.012	0.013	0.014	0.014
Enhydrobacter	1399	0.004	0.001	0.001	0.002	0.002	0.002	0.004	0.005	0.007	0.007	0.008	0.008
Stakelama	1399	0.004	0.002	0.002	0.002	0.002	0.002	0.004	0.006	0.006	0.006	0.006	0.006
Falsibacillus	1399	0.002	0.001	0.001	0.001	0.001	0.001	0.002	0.003	0.003	0.003	0.003	0.003
Mesorhizobium	1049	2672	0.206	0.406	0.806	1206	2006	4005	4005	4005	4005	4005	4005
Succiniclasticum	1049	0.995	0.382	0.405	0.451	0.496	0.587	0.814	1312	1511	1611	1.71	1.76
Hyphomicrobium	1049	0.976	0.074	0.147	0.293	0.44	0.732	1464	1464	1464	1464	1464	1464
Elusimicrobium	1049	0.46	0.012	0.014	0.018	0.022	0.029	0.049	0.685	0.94	1067	1194	1258
Mobiluncus	1049	0.07	0.006	0.009	0.015	0.02	0.031	0.059	0.104	0.122	0.131	0.14	0.144
Brochothrix	1049	0.024	0.007	0.008	0.009	0.01	0.012	0.018	0.033	0.039	0.042	0.045	0.047
Buttiauxella	1049	0.022	0.003	0.003	0.003	0.003	0.004	0.005	0.031	0.041	0.047	0.052	0.054
Sandaracinobacter	1049	0.018	0.003	0.003	0.003	0.003	0.004	0.004	0.025	0.034	0.038	0.042	0.044
Micrococcus	1049	0.015	0.005	0.006	0.007	0.009	0.012	0.02	0.02	0.02	0.02	0.02	0.02
Turicella	1049	0.014	0.006	0.006	0.006	0.006	0.006	0.006	0.019	0.024	0.026	0.029	0.03
Methylobacterium	1049	0.009	0.003	0.004	0.004	0.005	0.007	0.012	0.012	0.012	0.012	0.012	0.012
Catellicoccus	1049	0.006	0.003	0.003	0.003	0.004	0.005	0.007	0.008	0.008	0.009	0.009	0.009
Paralactobacillus	1049	0.006	0.003	0.003	0.003	0.003	0.003	0.003	0.007	0.009	0.01	0.011	0.012
Eggerthia	1049	0.004	0.004	0.004	0.004	0.004	0.004	0.004	0.005	0.005	0.005	0.005	0.005
Petrimonas	1049	0.003	0.002	0.002	0.002	0.002	0.002	0.002	0.004	0.005	0.005	0.006	0.006
Desulfobulbus	1049	0.003	0.002	0.002	0.002	0.003	0.003	0.003	0.004	0.004	0.004	0.004	0.004
Cedecea	1049	0.003	0.001	0.001	0.002	0.002	0.002	0.003	0.004	0.004	0.004	0.005	0.005
Rhizobium	1049	0.003	0.001	0.001	0.002	0.002	0.002	0.003	0.004	0.004	0.004	0.004	0.004
Phocoenobacter	1049	0.003	0.001	0.001	0.001	0.002	0.002	0.002	0.004	0.004	0.004	0.005	0.005
Alkalimonas	1049	0.002	0.002	0.002	0.002	0.002	0.002	0.002	0.003	0.003	0.003	0.003	0.004
Rhodopseudomonas	1049	0.002	0.001	0.001	0.001	0.001	0.001	0.001	0.003	0.003	0.003	0.003	0.003
Leminorella	1049	0.002	0.001	0.001	0.001	0.001	0.001	0.001	0.002	0.002	0.002	0.002	0.003
Bosea	0.699	0.46	0.46	0.46	0.46	0.46	0.46	0.46	0.46	0.46	0.46	0.46	0.46
Pseudaminobacter	0.699	0.351	0.351	0.351	0.351	0.351	0.351	0.351	0.351	0.351	0.351	0.351	0.351
Psychrobacter	0.699	0.133	0.01	0.017	0.03	0.043	0.069	0.133	0.198	0.224	0.237	0.25	0.257
Bergeriella	0.699	0.087	0.006	0.01	0.018	0.027	0.044	0.087	0.13	0.148	0.156	0.165	0.169
Allobaculum	0.699	0.082	0.007	0.011	0.019	0.027	0.042	0.082	0.122	0.138	0.146	0.154	0.158
Blastomonas	0.699	0.073	0.073	0.073	0.073	0.073	0.073	0.073	0.073	0.073	0.073	0.073	0.073
Variovorax	0.699	0.073	0.073	0.073	0.073	0.073	0.073	0.073	0.073	0.073	0.073	0.073	0.073
Paenibacillus	0.699	0.061	0.061	0.061	0.061	0.061	0.061	0.061	0.061	0.061	0.061	0.061	0.061
Asticcacaulis	0.699	0.048	0.048	0.048	0.048	0.048	0.048	0.048	0.048	0.048	0.048	0.048	0.048
Aerococcus	0.699	0.03	0.026	0.026	0.026	0.027	0.028	0.03	0.032	0.033	0.034	0.034	0.034
Blastococcus	0.699	0.024	0.024	0.024	0.024	0.024	0.024	0.024	0.024	0.024	0.024	0.024	0.024
Carnobacterium	0.699	0.024	0.01	0.01	0.012	0.013	0.016	0.024	0.031	0.034	0.035	0.037	0.038
Alishewanella	0.699	0.017	0.01	0.01	0.011	0.012	0.013	0.017	0.021	0.022	0.023	0.024	0.024
Xanthomonas	0.699	0.017	0.004	0.005	0.006	0.007	0.01	0.017	0.024	0.026	0.028	0.029	0.03
Pantoea	0.699	0.013	0.003	0.003	0.004	0.005	0.008	0.013	0.018	0.021	0.022	0.023	0.023
Nitrobacter	0.699	0.012	0.012	0.012	0.012	0.012	0.012	0.012	0.012	0.012	0.012	0.012	0.012
GpI	0.699	0.012	0.012	0.012	0.012	0.012	0.012	0.012	0.012	0.012	0.012	0.012	0.012
Cronobacter	0.699	0.01	0.004	0.004	0.005	0.005	0.006	0.01	0.013	0.014	0.015	0.015	0.015
Amaricoccus	0.699	0.009	0.009	0.009	0.009	0.009	0.009	0.009	0.009	0.009	0.009	0.009	0.009
Ketogulonicigenium	0.699	0.008	0.004	0.004	0.004	0.005	0.006	0.008	0.01	0.011	0.011	0.012	0.012
Flavobacterium	0.699	0.007	0.002	0.002	0.003	0.003	0.005	0.007	0.01	0.012	0.012	0.013	0.013
Johnsonella	0.699	0.006	0.002	0.002	0.003	0.003	0.004	0.006	0.008	0.009	0.009	0.009	0.01
Sphaerochaeta	0.699	0.005	0.005	0.005	0.005	0.005	0.005	0.005	0.006	0.006	0.006	0.006	0.006
Aeriscardovia	0.699	0.005	0.003	0.003	0.003	0.004	0.004	0.005	0.006	0.007	0.007	0.007	0.007
Schlegelella	0.699	0.005	0.005	0.005	0.005	0.005	0.005	0.005	0.005	0.005	0.005	0.005	0.005
Acidovorax	0.699	0.005	0.004	0.004	0.004	0.004	0.005	0.005	0.005	0.005	0.005	0.005	0.005
Pelospora	0.699	0.005	0.005	0.005	0.005	0.005	0.005	0.005	0.005	0.005	0.005	0.005	0.005
Dermabacter	0.699	0.005	0.003	0.003	0.003	0.003	0.004	0.005	0.006	0.006	0.006	0.007	0.007
Trichococcus	0.699	0.004	0.002	0.003	0.003	0.003	0.003	0.004	0.005	0.005	0.005	0.005	0.005
Otariodibacter	0.699	0.004	0.003	0.003	0.003	0.003	0.003	0.004	0.004	0.005	0.005	0.005	0.005
Azomonas	0.699	0.003	0.003	0.003	0.003	0.003	0.003	0.003	0.004	0.004	0.004	0.004	0.004
Chryseobacterium	0.699	0.003	0.002	0.002	0.002	0.002	0.002	0.003	0.003	0.003	0.003	0.004	0.004
Melissococcus	0.699	0.003	0.002	0.002	0.002	0.002	0.002	0.003	0.003	0.003	0.003	0.003	0.003
Yokenella	0.699	0.002	0.001	0.001	0.001	0.001	0.002	0.002	0.003	0.003	0.003	0.003	0.003
Jonquetella	0.699	0.002	0.001	0.001	0.002	0.002	0.002	0.002	0.002	0.002	0.002	0.002	0.002
Ahrensia	0.699	0.002	0.002	0.002	0.002	0.002	0.002	0.002	0.002	0.002	0.002	0.002	0.002
Marvinbryantia	0.699	0.002	0.001	0.001	0.001	0.001	0.001	0.002	0.002	0.002	0.002	0.002	0.002
Cloacibacterium	0.699	0.001	0.001	0.001	0.001	0.001	0.001	0.001	0.001	0.001	0.001	0.001	0.001
Propionigenium	0.35	3688	3688	3688	3688	3688	3688	3688	3688	3688	3688	3688	3688
Anaerobiospirillum	0.35	0.732	0.732	0.732	0.732	0.732	0.732	0.732	0.732	0.732	0.732	0.732	0.732
Acetobacter	0.35	0.175	0.175	0.175	0.175	0.175	0.175	0.175	0.175	0.175	0.175	0.175	0.175
Dysgonomonas	0.35	0.061	0.061	0.061	0.061	0.061	0.061	0.061	0.061	0.061	0.061	0.061	0.061
Oligella	0.35	0.048	0.048	0.048	0.048	0.048	0.048	0.048	0.048	0.048	0.048	0.048	0.048
Rhodobacter	0.35	0.044	0.044	0.044	0.044	0.044	0.044	0.044	0.044	0.044	0.044	0.044	0.044
Aeromonas	0.35	0.031	0.031	0.031	0.031	0.031	0.031	0.031	0.031	0.031	0.031	0.031	0.031
Stenoxybacter	0.35	0.03	0.03	0.03	0.03	0.03	0.03	0.03	0.03	0.03	0.03	0.03	0.03
Arthrobacter	0.35	0.024	0.024	0.024	0.024	0.024	0.024	0.024	0.024	0.024	0.024	0.024	0.024
Sporolactobacillus	0.35	0.021	0.021	0.021	0.021	0.021	0.021	0.021	0.021	0.021	0.021	0.021	0.021
Marinospirillum	0.35	0.013	0.013	0.013	0.013	0.013	0.013	0.013	0.013	0.013	0.013	0.013	0.013
Brevibacterium	0.35	0.012	0.012	0.012	0.012	0.012	0.012	0.012	0.012	0.012	0.012	0.012	0.012
Cellulosilyticum	0.35	0.01	0.01	0.01	0.01	0.01	0.01	0.01	0.01	0.01	0.01	0.01	0.01
Filibacter	0.35	0.01	0.01	0.01	0.01	0.01	0.01	0.01	0.01	0.01	0.01	0.01	0.01
Ottowia	0.35	0.01	0.01	0.01	0.01	0.01	0.01	0.01	0.01	0.01	0.01	0.01	0.01
Acetoanaerobium	0.35	0.01	0.01	0.01	0.01	0.01	0.01	0.01	0.01	0.01	0.01	0.01	0.01
Pasteurella	0.35	0.009	0.009	0.009	0.009	0.009	0.009	0.009	0.009	0.009	0.009	0.009	0.009
Cetobacterium	0.35	0.008	0.008	0.008	0.008	0.008	0.008	0.008	0.008	0.008	0.008	0.008	0.008
Helcococcus	0.35	0.007	0.007	0.007	0.007	0.007	0.007	0.007	0.007	0.007	0.007	0.007	0.007
Auritidibacter	0.35	0.007	0.007	0.007	0.007	0.007	0.007	0.007	0.007	0.007	0.007	0.007	0.007
Empedobacter	0.35	0.006	0.006	0.006	0.006	0.006	0.006	0.006	0.006	0.006	0.006	0.006	0.006
Geosporobacter	0.35	0.006	0.006	0.006	0.006	0.006	0.006	0.006	0.006	0.006	0.006	0.006	0.006
Mycobacterium	0.35	0.006	0.006	0.006	0.006	0.006	0.006	0.006	0.006	0.006	0.006	0.006	0.006
Phenylobacterium	0.35	0.006	0.006	0.006	0.006	0.006	0.006	0.006	0.006	0.006	0.006	0.006	0.006
Halomonas	0.35	0.005	0.005	0.005	0.005	0.005	0.005	0.005	0.005	0.005	0.005	0.005	0.005
Mangrovibacter	0.35	0.005	0.005	0.005	0.005	0.005	0.005	0.005	0.005	0.005	0.005	0.005	0.005
Sphingobacterium	0.35	0.005	0.005	0.005	0.005	0.005	0.005	0.005	0.005	0.005	0.005	0.005	0.005
Modicisalibacter	0.35	0.004	0.004	0.004	0.004	0.004	0.004	0.004	0.004	0.004	0.004	0.004	0.004
Homoserinimonas	0.35	0.004	0.004	0.004	0.004	0.004	0.004	0.004	0.004	0.004	0.004	0.004	0.004
Brooklawnia	0.35	0.004	0.004	0.004	0.004	0.004	0.004	0.004	0.004	0.004	0.004	0.004	0.004
Wautersia	0.35	0.004	0.004	0.004	0.004	0.004	0.004	0.004	0.004	0.004	0.004	0.004	0.004
Sphingobium	0.35	0.004	0.004	0.004	0.004	0.004	0.004	0.004	0.004	0.004	0.004	0.004	0.004
Brachymonas	0.35	0.003	0.003	0.003	0.003	0.003	0.003	0.003	0.003	0.003	0.003	0.003	0.003
Nitrincola	0.35	0.003	0.003	0.003	0.003	0.003	0.003	0.003	0.003	0.003	0.003	0.003	0.003
Anaeromusa	0.35	0.003	0.003	0.003	0.003	0.003	0.003	0.003	0.003	0.003	0.003	0.003	0.003
Dietzia	0.35	0.003	0.003	0.003	0.003	0.003	0.003	0.003	0.003	0.003	0.003	0.003	0.003
Olivibacter	0.35	0.002	0.002	0.002	0.002	0.002	0.002	0.002	0.002	0.002	0.002	0.002	0.002
Cellvibrio	0.35	0.002	0.002	0.002	0.002	0.002	0.002	0.002	0.002	0.002	0.002	0.002	0.002
Gemmobacter	0.35	0.002	0.002	0.002	0.002	0.002	0.002	0.002	0.002	0.002	0.002	0.002	0.002
Bibersteinia	0.35	0.002	0.002	0.002	0.002	0.002	0.002	0.002	0.002	0.002	0.002	0.002	0.002
Thermus	0.35	0.002	0.002	0.002	0.002	0.002	0.002	0.002	0.002	0.002	0.002	0.002	0.002
Trueperella	0.35	0.002	0.002	0.002	0.002	0.002	0.002	0.002	0.002	0.002	0.002	0.002	0.002
Anaerovibrio	0.35	0.002	0.002	0.002	0.002	0.002	0.002	0.002	0.002	0.002	0.002	0.002	0.002
Mameliella	0.35	0.002	0.002	0.002	0.002	0.002	0.002	0.002	0.002	0.002	0.002	0.002	0.002
Salana	0.35	0.002	0.002	0.002	0.002	0.002	0.002	0.002	0.002	0.002	0.002	0.002	0.002
Syntrophomonas	0.35	0.002	0.002	0.002	0.002	0.002	0.002	0.002	0.002	0.002	0.002	0.002	0.002
Fervidicella	0.35	0.002	0.002	0.002	0.002	0.002	0.002	0.002	0.002	0.002	0.002	0.002	0.002
Geobacillus	0.35	0.002	0.002	0.002	0.002	0.002	0.002	0.002	0.002	0.002	0.002	0.002	0.002
Kocuria	0.35	0.002	0.002	0.002	0.002	0.002	0.002	0.002	0.002	0.002	0.002	0.002	0.002
Gallicola	0.35	0.002	0.002	0.002	0.002	0.002	0.002	0.002	0.002	0.002	0.002	0.002	0.002
Coenonia	0.35	0.002	0.002	0.002	0.002	0.002	0.002	0.002	0.002	0.002	0.002	0.002	0.002
Anoxybacillus	0.35	0.002	0.002	0.002	0.002	0.002	0.002	0.002	0.002	0.002	0.002	0.002	0.002
Microcella	0.35	0.001	0.001	0.001	0.001	0.001	0.001	0.001	0.001	0.001	0.001	0.001	0.001
Pannonibacter	0.35	0.001	0.001	0.001	0.001	0.001	0.001	0.001	0.001	0.001	0.001	0.001	0.001
Fusibacter	0.35	0.001	0.001	0.001	0.001	0.001	0.001	0.001	0.001	0.001	0.001	0.001	0.001
Anaerospora	0.35	0.001	0.001	0.001	0.001	0.001	0.001	0.001	0.001	0.001	0.001	0.001	0.001
Lentisphaera	0.35	0.001	0.001	0.001	0.001	0.001	0.001	0.001	0.001	0.001	0.001	0.001	0.001
Caldimonas	0.35	0.001	0.001	0.001	0.001	0.001	0.001	0.001	0.001	0.001	0.001	0.001	0.001
Arcobacter	0.35	0	0	0	0	0	0	0	0	0	0	0	0

## Sheet: SPECIES
SPECIES	% positive	MEAN	2.5%	0.05	0.1	0.15	0.25	0.5	0.75	0.85	0.9	0.95	97.5%
Faecalibacterium prausnitzii	95804	6373	0.011	0.02	0.323	1215	3067	6068	9098	10935	11.99	13563	15.84
Bacteroides sp. WA1	94056	3.39	0.007	0.039	0.228	0.438	0.902	2283	4977	6214	7.53	9987	11145
Bacteroides dorei (T)	93007	5236	0.005	0.006	0.013	0.024	0.208	1725	7714	11603	16149	20886	25855
Bacteroides vulgatus	92657	3686	0.009	0.013	0.035	0.057	0.42	2118	5124	7652	9348	14198	15719
Bacteroides uniformis	92657	0.828	0.013	0.027	0.063	0.086	0.177	0.45	0.911	1339	1703	2248	3848
Bacteroides thetaiotaomicron	92657	0.583	0.006	0.015	0.036	0.057	0.111	0.283	0.728	0.985	1396	2248	3404
Flavonifractor plautii	90909	0.122	0.009	0.013	0.021	0.026	0.036	0.085	0.146	0.207	0.242	0.35	0.448
Bacteroides vulgatus ATCC 8482	90559	1972	0.004	0.007	0.013	0.031	0.131	0.656	2375	4228	6.01	8226	9.66
Oscillospiraceae bacterium AIP 1035.11	90.21	0.421	0.015	0.026	0.05	0.067	0.119	0.263	0.579	0.722	0.901	1299	1.6
Blautia faecis (T)	89.86	0.689	0.004	0.008	0.013	0.022	0.044	0.151	0.901	1955	2352	2632	3116
butyrate-producing bacterium M21/2	89.51	2125	0.002	0.007	0.06	0.119	0.639	1694	3151	3984	4637	5261	6687
Parabacteroides distasonis	89.51	1679	0.003	0.075	0.216	0.321	0.552	1154	2.38	3005	3621	5.06	6773
Faecalibacterium prausnitzii (T)	89.51	0.43	0.002	0.005	0.012	0.021	0.055	0.182	0.598	0.838	1.01	1459	2115
Streptococcus salivarius subsp. null	88462	0.993	0.007	0.012	0.018	0.028	0.05	0.192	0.798	1371	2822	4375	7239
Bacteroides ovatus	87063	1094	0.005	0.016	0.03	0.066	0.112	0.457	1105	1875	3	4442	6796
Clostridium clostridioforme	87063	0.705	0.006	0.007	0.017	0.038	0.068	0.24	0.862	1775	2135	2506	3364
Clostridiaceae bacterium DJF LS13	86713	0.141	0.003	0.005	0.01	0.018	0.03	0.073	0.183	0.259	0.333	0.492	0.585
Alistipes putredinis	86364	2046	0.004	0.006	0.014	0.103	0.395	1389	3218	4151	5512	6439	7323
Gemmiger formicilis (T)	86364	1196	0.004	0.012	0.095	0.201	0.357	0.747	1447	2204	2996	4281	4.79
Bacteroides sp.	86364	0.224	0.006	0.008	0.012	0.018	0.032	0.094	0.243	0.352	0.467	0.843	1252
Clostridium sp. enrichment culture clone 7-25	86014	0.419	0.007	0.015	0.029	0.041	0.076	0.238	0.552	0.794	0.997	1235	1932
butyrate-producing bacterium A2-207	85664	0.137	0.005	0.006	0.01	0.015	0.023	0.057	0.166	0.265	0.358	0.495	0.641
Ruminococcus obeum	85315	0.676	0.004	0.005	0.008	0.01	0.016	0.122	0.919	1411	1625	2739	4319
Bilophila wadsworthia	85315	0.377	0.012	0.03	0.066	0.105	0.167	0.307	0.508	0.595	0.672	1068	1337
Dorea longicatena	84965	0.651	0.003	0.015	0.039	0.06	0.107	0.282	1008	1.39	1675	2092	2607
Bacteroidaceae bacterium Smarlab 3301643	84965	0.222	0.002	0.003	0.005	0.008	0.018	0.053	0.241	0.334	0.548	0.819	1387
Eubacterium eligens ATCC 27750	84615	1398	0.003	0.006	0.021	0.039	0.159	0.8	1856	2632	3294	4.75	7257
Bacteroides sp. dnLKV7	84615	0.684	0.005	0.007	0.016	0.028	0.044	0.151	0.532	1141	2137	3313	5201
Parabacteroides merdae	83566	1555	0.003	0.005	0.055	0.167	0.343	0.97	1929	2924	3849	5.26	6643
Clostridium sp. K39	83566	0.561	0.004	0.005	0.01	0.013	0.022	0.139	0.583	1126	1583	2252	2719
Odoribacter splanchnicus	83217	0.45	0.009	0.033	0.082	0.101	0.176	0.329	0.555	0.755	0.92	1.22	1702
Odoribacter splanchnicus DSM 220712	83217	0.309	0.011	0.028	0.048	0.062	0.089	0.202	0.446	0.608	0.681	0.871	1.23
Bacteroides sp. S-18	82867	1436	0.002	0.003	0.006	0.01	0.035	0.262	1701	3.73	5081	6277	9676
Blautia luti	82867	0.478	0.003	0.004	0.006	0.011	0.017	0.098	0.696	1211	1.69	1911	2336
Coriobacterium sp. CCUG 33917	82517	1632	0.005	0.022	0.05	0.093	0.171	0.6	2405	3447	4768	6037	6722
Parabacteroides distasonis ATCC 8503	82517	0.513	0.002	0.004	0.009	0.016	0.06	0.272	0.699	0.916	1063	1.74	2649
Escherichia coli	82168	1.22	0.005	0.006	0.009	0.013	0.029	0.132	0.658	1679	3346	6437	11625
Bacteroides sp. Smarlab 3302996	81119	0.427	0.004	0.007	0.014	0.026	0.044	0.129	0.451	0.617	0.843	1518	2419
bacterium NLAE-zl-P778	81119	0.352	0.003	0.004	0.006	0.009	0.016	0.067	0.319	0.558	0.926	1641	3067
butyrate-producing bacterium A1-86	80769	1.18	0.003	0.01	0.026	0.057	0.151	0.618	1676	2049	2597	3.86	4978
butyrate-producing bacterium SR1/1	80.07	0.401	0.003	0.005	0.007	0.009	0.016	0.068	0.453	0.876	1279	1601	2211
Parabacteroides distasonis (T)	80.07	0.198	0.004	0.01	0.016	0.021	0.034	0.084	0.19	0.334	0.447	0.715	1132
Lachnospira pectinoschiza	79.72	0.539	0.003	0.004	0.016	0.029	0.06	0.256	0.67	1116	1308	2.04	2663
Collinsella aerofaciens	79.72	0.437	0.005	0.007	0.019	0.031	0.053	0.194	0.591	0.79	0.936	1459	1987
Bacteroides caccae	79371	1185	0.002	0.003	0.005	0.01	0.079	0.553	1221	1925	2997	4861	5965
Bacteroides uniformis (T)	79021	0.07	0.003	0.004	0.007	0.009	0.013	0.033	0.075	0.113	0.162	0.237	0.382
Clostridiales bacterium A2-162	78671	0.271	0.003	0.004	0.008	0.01	0.02	0.099	0.365	0.556	0.72	1046	1575
Clostridiales bacterium L2-14	78322	0.496	0.002	0.003	0.005	0.009	0.021	0.1	0.518	0.973	1.3	1783	3121
Bacteroides sp. ANH 2438	78322	0.493	0.003	0.009	0.013	0.019	0.035	0.133	0.387	0.727	0.91	2089	3435
bacterium NLAE-zl-H528	78322	0.041	0.004	0.005	0.008	0.009	0.013	0.029	0.055	0.074	0.084	0.111	0.136
Bacteroides dorei	77972	0.6	0.003	0.005	0.01	0.024	0.052	0.239	0.782	1515	1879	2271	2595
Clostridium orbiscindens (T)	77273	0.11	0.004	0.005	0.007	0.008	0.017	0.043	0.119	0.182	0.314	0.386	0.552
Roseburia inulinivorans (T)	76923	0.233	0.003	0.005	0.009	0.013	0.025	0.1	0.254	0.457	0.62	1061	1227
butyrate-producing bacterium L2-12	76573	0.104	0.005	0.005	0.009	0.012	0.023	0.065	0.135	0.215	0.249	0.293	0.359
Barnesiella intestinihominis (T)	76224	0.947	0.002	0.004	0.007	0.019	0.066	0.383	1274	1903	2582	3855	4373
Ruminococcus sp. DJF VR66	75524	0.274	0.003	0.004	0.006	0.009	0.016	0.07	0.286	0.613	0.822	0.998	1211
bacterium NLAE-zl-H542	75524	0.077	0.004	0.006	0.011	0.014	0.025	0.053	0.097	0.135	0.168	0.229	0.279
Clostridiales bacterium DJF CP67	75175	0.159	0.006	0.008	0.011	0.017	0.026	0.072	0.214	0.336	0.466	0.624	0.673
Bifidobacterium longum subsp. null	74825	0.69	0.003	0.006	0.017	0.023	0.059	0.319	0.905	1291	1663	2587	3506
[Ruminococcus] torques	74825	0.372	0.003	0.004	0.006	0.008	0.013	0.047	0.249	0.539	0.818	1.47	2949
Alistipes sp. NML05A004	74476	0.264	0.005	0.01	0.022	0.03	0.05	0.125	0.321	0.482	0.636	0.816	1409
Blautia obeum (T)	74476	0.165	0.002	0.003	0.005	0.009	0.015	0.048	0.16	0.332	0.487	0.729	1169
Faecalibacterium sp. canine oral taxon 147	74476	0.105	0.004	0.005	0.007	0.009	0.02	0.054	0.113	0.16	0.188	0.31	0.448
Ruminococcus bromii	74126	2048	0.003	0.005	0.016	0.05	0.165	0.703	3125	4972	5889	7853	9233
Bacteroides xylanisolvens (T)	74126	0.184	0.002	0.002	0.006	0.009	0.014	0.04	0.162	0.323	0.455	0.567	0.681
Parasutterella excrementihominis (T)	73427	1431	0.003	0.006	0.014	0.033	0.081	0.523	2165	3306	4104	5268	6435
butyrate-producing bacterium PH07BW09	73427	0.326	0.002	0.004	0.005	0.008	0.013	0.054	0.336	0.59	0.912	1205	1502
butyrate-producing bacterium A2-231	73077	0.253	0.005	0.011	0.02	0.029	0.059	0.171	0.378	0.487	0.581	0.763	1057
Bacteroides stercoris	71329	0.935	0.001	0.003	0.004	0.006	0.014	0.133	0.64	1534	2757	5.9	7776
Ruminococcaceae bacterium LM158	71329	0.926	0.002	0.005	0.039	0.089	0.227	0.677	1303	1707	1.93	2651	3149
Roseburia inulinivorans	71329	0.292	0.005	0.005	0.01	0.014	0.027	0.115	0.273	0.453	0.647	1213	2111
bacterium mpn-isolate group 5	70979	0.138	0.003	0.004	0.008	0.014	0.026	0.069	0.182	0.264	0.352	0.497	0.553
Coriobacterium sp. CCUG 33918	70629	0.063	0.003	0.003	0.005	0.006	0.01	0.033	0.078	0.117	0.143	0.206	0.345
bacterium enrichment culture clone Ecwsrb007	70.28	0.129	0.003	0.004	0.005	0.008	0.012	0.033	0.124	0.203	0.307	0.461	0.989
Streptococcus mitis	70.28	0.11	0.002	0.002	0.004	0.005	0.009	0.026	0.077	0.133	0.214	0.551	0.848
bacterium NLAE-zl-C513	69.58	0.093	0.002	0.003	0.004	0.008	0.013	0.04	0.104	0.175	0.226	0.356	0.481
Ruminococcus sp. 653	69231	0.09	0.004	0.004	0.006	0.008	0.014	0.031	0.069	0.091	0.108	0.149	0.196
Bacteroides sp. dnLKV9	68881	0.202	0.002	0.003	0.005	0.008	0.018	0.054	0.177	0.347	0.499	1.06	1559
Barnesiella sp. EBA4-14	68531	1052	0.009	0.018	0.059	0.092	0.206	0.58	1181	1685	2399	3869	5622
Alistipes shahii	68531	0.277	0.003	0.006	0.011	0.016	0.042	0.147	0.365	0.607	0.719	1177	1.2
Butyricimonas sp. GD2	68531	0.179	0.003	0.005	0.01	0.016	0.037	0.102	0.241	0.31	0.403	0.582	0.835
Butyricimonas virosa (T)	68182	0.353	0.005	0.009	0.016	0.026	0.067	0.165	0.407	0.641	0.857	1589	1652
butyrate-producing bacterium PH07BW10	67832	0.384	0.002	0.003	0.006	0.012	0.028	0.179	0.45	0.818	1017	1503	2165
Blautia wexlerae (T)	67832	0.294	0.002	0.003	0.004	0.005	0.013	0.075	0.295	0.579	0.797	1619	1798
butyrate-producing bacterium SSC/2	67832	0.169	0.002	0.003	0.006	0.009	0.016	0.063	0.251	0.33	0.45	0.585	0.92
Bacteroides sp. DJF B097	67133	1342	0.002	0.002	0.005	0.008	0.019	0.225	1051	2642	3.55	6006	10.65
Clostridium sp.	67133	0.122	0.003	0.004	0.005	0.007	0.009	0.026	0.082	0.154	0.208	0.483	0.763
Bacteroides sp. CCUG 39913	66434	0.367	0.002	0.004	0.006	0.009	0.016	0.078	0.321	0.524	0.662	1623	2171
butyrate-producing bacterium SL7/1	66434	0.213	0.004	0.009	0.016	0.023	0.047	0.122	0.25	0.4	0.493	0.827	0.944
butyrate-producing bacterium L1-93	66084	0.394	0.003	0.005	0.008	0.013	0.037	0.15	0.43	0.672	0.985	1606	2666
Haemophilus parainfluenzae	65734	0.371	0.002	0.003	0.006	0.008	0.015	0.055	0.232	0.389	0.547	1565	3277
Clostridiales bacterium DJF VP48	65734	0.089	0.003	0.004	0.006	0.011	0.022	0.054	0.123	0.175	0.19	0.271	0.351
Bacteroides faecichinchillae	65734	0.024	0.002	0.002	0.003	0.005	0.007	0.015	0.029	0.036	0.052	0.073	0.114
bacterium AUH-Julong64	65385	0.04	0.003	0.004	0.006	0.007	0.01	0.025	0.049	0.074	0.093	0.114	0.147
Bacteroides rodentium (T)	65385	0.036	0.002	0.002	0.004	0.004	0.007	0.013	0.033	0.052	0.072	0.119	0.217
butyrate-producing bacterium SR1/5	65035	0.228	0.002	0.002	0.004	0.005	0.008	0.032	0.152	0.414	0.643	1384	1933
bacterium mpn-isolate group 18	64685	0.215	0.003	0.004	0.004	0.005	0.012	0.05	0.178	0.418	0.716	1121	1.51
Holdemania filiformis (T)	63986	0.054	0.004	0.006	0.01	0.013	0.019	0.037	0.068	0.085	0.122	0.163	0.179
swine fecal bacterium RF3E-Xyl1	63986	0.016	0.002	0.003	0.004	0.004	0.005	0.01	0.019	0.028	0.036	0.052	0.059
Roseburia faecis (T)	63636	0.079	0.002	0.003	0.005	0.007	0.012	0.039	0.106	0.152	0.201	0.306	0.362
Bacteroides eggerthii	63287	2249	0.002	0.002	0.003	0.006	0.009	0.282	3012	4946	5.76	10863	15013
Clostridium sp. 826	63287	0.268	0.003	0.005	0.009	0.015	0.032	0.124	0.346	0.511	0.626	1022	1369
Alistipes shahii WAL 8301	62937	0.362	0.003	0.005	0.007	0.012	0.021	0.078	0.251	0.461	0.71	1115	1466
Clostridium sp. MDA2315	62238	0.522	0.003	0.003	0.005	0.006	0.013	0.06	0.278	0.84	1264	3953	4057
butyrate-producing bacterium Ph07AW01	62238	0.36	0.002	0.003	0.005	0.008	0.012	0.062	0.528	0.886	1036	1303	1741
bacterium CSR-63	62238	0.125	0.002	0.002	0.003	0.005	0.006	0.018	0.077	0.23	0.283	0.663	1.2
Bacteroides sp. AR20	61888	0.407	0.002	0.002	0.004	0.005	0.006	0.016	0.077	0.437	0.742	3044	4485
Akkermansia muciniphila ATCC BAA-835	61538	3174	0.002	0.002	0.004	0.005	0.033	0.639	3129	6746	10317	16674	21558
Ruminococcus sp. DJF VR52	61189	0.17	0.003	0.003	0.004	0.005	0.008	0.04	0.205	0.374	0.526	0.805	0.951
Streptococcus parasanguinis	61189	0.068	0.003	0.003	0.004	0.006	0.009	0.019	0.064	0.112	0.145	0.289	0.4
Lactobacillales bacterium HY-36-1	61189	0.022	0.002	0.002	0.003	0.004	0.006	0.012	0.029	0.037	0.048	0.07	0.087
Alistipes senegalensis JC50	60.49	0.091	0.001	0.003	0.006	0.008	0.013	0.044	0.104	0.153	0.211	0.36	0.503
butyrate-producing bacterium T2-132	60.49	0.088	0.002	0.003	0.004	0.005	0.008	0.027	0.095	0.148	0.257	0.307	0.411
Bacteroides sp. 'Smarlab BioMol-2301151'	59.79	0.068	0.003	0.004	0.004	0.006	0.01	0.028	0.072	0.109	0.17	0.266	0.467
Clostridium lavalense (T)	59.79	0.036	0.002	0.002	0.004	0.005	0.007	0.015	0.034	0.05	0.071	0.107	0.185
Ruminococcus sp. 16442	59.79	0.027	0.002	0.003	0.004	0.005	0.007	0.013	0.029	0.041	0.059	0.121	0.149
butyrate-producing bacterium A2-175	59441	0.155	0.002	0.005	0.006	0.01	0.021	0.053	0.207	0.302	0.344	0.482	0.666
unidentified bacterium	59091	0.081	0.002	0.002	0.002	0.003	0.004	0.017	0.082	0.178	0.24	0.331	0.472
bacterium NLAE-zl-P297	59091	0.068	0.002	0.003	0.004	0.005	0.009	0.022	0.088	0.117	0.189	0.27	0.363
Bacteroides sp. WH302	59091	0.05	0.002	0.002	0.004	0.004	0.006	0.015	0.05	0.084	0.092	0.192	0.401
Turicibacter sanguinis (T)	58741	0.222	0.002	0.003	0.005	0.008	0.017	0.056	0.173	0.329	0.622	1065	1573
Bacteroides sp. Human4	58392	0.075	0.002	0.005	0.006	0.008	0.013	0.033	0.07	0.1	0.148	0.242	0.361
Butyricimonas sp. 180-3	58392	0.062	0.002	0.003	0.005	0.008	0.013	0.038	0.077	0.107	0.127	0.19	0.347
butyrate-producing bacterium SL6/1/1	57692	0.481	0.003	0.004	0.006	0.009	0.013	0.248	0.696	1084	1375	1742	1836
Eubacterium ramulus	57692	0.156	0.003	0.004	0.005	0.01	0.019	0.07	0.226	0.361	0.408	0.554	0.603
Lachnospiraceae bacterium DJF VP18k1	57343	0.158	0.003	0.003	0.004	0.005	0.012	0.058	0.137	0.299	0.43	0.742	0.889
Butyricimonas sp. 214-4	57343	0.112	0.003	0.004	0.009	0.013	0.022	0.053	0.13	0.227	0.271	0.419	0.659
Roseburia hominis	57343	0.09	0.002	0.003	0.004	0.006	0.009	0.029	0.062	0.1	0.227	0.346	0.557
Oscillibacter sp. G2	57343	0.069	0.003	0.006	0.01	0.013	0.021	0.047	0.101	0.128	0.153	0.203	0.246
bacterium NLAE-zl-H7	56993	0.085	0.002	0.003	0.005	0.006	0.01	0.033	0.079	0.12	0.17	0.255	0.474
Bacteroides acidifaciens	56993	0.038	0.002	0.002	0.003	0.004	0.006	0.012	0.032	0.056	0.073	0.089	0.123
Bacteroides sp. AR29	56993	0.035	0.002	0.002	0.003	0.004	0.006	0.015	0.035	0.062	0.087	0.119	0.154
Alistipes sp. DJF B185	56643	0.377	0.002	0.004	0.008	0.012	0.018	0.051	0.128	0.288	0.464	1187	1997
Oscillospiraceae bacterium AIP 653.10	56643	0.024	0.002	0.002	0.003	0.003	0.005	0.011	0.021	0.042	0.052	0.108	0.138
Clostridium citroniae (T)	56643	0.021	0.002	0.003	0.004	0.004	0.006	0.012	0.024	0.029	0.041	0.068	0.074
Clostridiales bacterium 80/3	56294	0.418	0.002	0.004	0.011	0.013	0.02	0.095	0.479	0.755	1226	2137	2431
Lachnospiraceae bacterium DJF RP14	56294	0.126	0.002	0.003	0.004	0.007	0.012	0.034	0.106	0.182	0.329	0.702	0.77
Akkermansia muciniphila (T)	55944	0.24	0.002	0.002	0.003	0.004	0.007	0.076	0.299	0.614	0.732	1097	1.23
Candidatus Alistipes marseilloanorexicus AP11	55944	0.124	0.004	0.005	0.009	0.012	0.02	0.054	0.113	0.19	0.331	0.538	0.617
Alistipes finegoldii	55594	0.046	0.002	0.002	0.003	0.004	0.006	0.012	0.029	0.046	0.061	0.121	0.191
Bacteroides sp. D8	55594	0.035	0.002	0.002	0.004	0.004	0.007	0.023	0.037	0.062	0.083	0.13	0.185
butyrate-producing bacterium SM6/1	55245	0.27	0.003	0.004	0.005	0.008	0.011	0.051	0.266	0.567	0.774	1009	1167
Fusicatenibacter saccharivorans	55245	0.031	0.002	0.002	0.003	0.004	0.006	0.013	0.034	0.054	0.067	0.103	0.162
Bacteroidetes bacterium Eg28	54895	0.187	0.004	0.005	0.01	0.014	0.023	0.056	0.169	0.427	0.534	0.819	1179
swine fecal bacterium RF2B-Pec14	54895	0.135	0.002	0.002	0.004	0.005	0.01	0.03	0.105	0.237	0.395	0.804	0.988
bacterium NLAE-zl-H169	54895	0.072	0.003	0.004	0.007	0.008	0.017	0.041	0.094	0.134	0.169	0.279	0.345
Roseburia hominis A2-183	54895	0.063	0.003	0.004	0.005	0.006	0.008	0.02	0.055	0.091	0.124	0.326	0.422
bacterium NLAE-zl-P897	54545	0.063	0.001	0.002	0.004	0.004	0.011	0.033	0.076	0.127	0.165	0.209	0.327
Clostridium sp. BG-C36	54196	0.257	0.002	0.002	0.003	0.005	0.011	0.065	0.214	0.44	0.577	0.853	2121
bacterium NLAE-zl-P561	54196	0.079	0.002	0.002	0.003	0.004	0.005	0.016	0.049	0.09	0.177	0.271	0.375
Bifidobacterium sp. PL1	53497	0.874	0.002	0.003	0.007	0.012	0.023	0.195	0.72	2077	2.31	3.91	4914
Ruminococcus gnavus (T)	53497	0.397	0.003	0.004	0.006	0.009	0.016	0.065	0.261	0.597	0.947	1828	3367
Ruminococcus torques L2-14	53497	0.053	0.002	0.002	0.004	0.005	0.008	0.025	0.057	0.085	0.101	0.174	0.242
Actinomyces odontolyticus	53147	0.033	0.002	0.002	0.003	0.004	0.005	0.015	0.026	0.041	0.065	0.123	0.253
Clostridiales bacterium 21-4c	52448	0.037	0.002	0.004	0.005	0.005	0.008	0.019	0.04	0.055	0.069	0.126	0.185
Bacteroides fragilis	52098	0.762	0.002	0.002	0.004	0.005	0.01	0.089	0.708	1069	1639	4311	4953
Bifidobacterium adolescentis	52098	0.735	0.003	0.004	0.009	0.015	0.044	0.164	0.54	0.986	1361	3.22	6247
Porphyromonadaceae bacterium AIP1445.11	52098	0.135	0.003	0.005	0.009	0.019	0.035	0.075	0.155	0.24	0.307	0.503	0.653
bacterium mpn-isolate group 25	52098	0.069	0.003	0.003	0.004	0.006	0.009	0.024	0.06	0.09	0.177	0.309	0.464
Alistipes finegoldii DSM 17242	52098	0.059	0.002	0.003	0.003	0.005	0.008	0.021	0.06	0.097	0.127	0.186	0.278
Alistipes shahii (T)	52098	0.048	0.002	0.002	0.003	0.004	0.005	0.018	0.052	0.094	0.142	0.205	0.249
Ruminococcus sp. K-1	51748	0.261	0.003	0.004	0.004	0.005	0.012	0.055	0.184	0.363	0.788	1284	1773
Clostridiaceae bacterium DJF LS40	51748	0.103	0.002	0.004	0.005	0.006	0.012	0.038	0.107	0.162	0.208	0.341	0.525
Bacteroides merdae	51399	0.032	0.002	0.003	0.005	0.006	0.009	0.016	0.034	0.052	0.07	0.095	0.138
Bacteroides sp. F-4	51399	0.024	0.001	0.002	0.003	0.004	0.005	0.012	0.024	0.04	0.053	0.082	0.101
Eubacterium xylanophilum (T)	51049	0.126	0.003	0.004	0.01	0.015	0.024	0.088	0.164	0.214	0.256	0.475	0.603
bacterium NLAE-zl-P662	51049	0.116	0.002	0.003	0.003	0.004	0.007	0.019	0.071	0.213	0.325	0.596	0.908
bacterium endosymbiont of Onthophagus Taurus	51049	0.067	0.002	0.002	0.003	0.005	0.008	0.019	0.043	0.119	0.138	0.358	0.568
Bacteroides finegoldii (T)	50699	0.264	0.001	0.002	0.002	0.003	0.005	0.02	0.182	0.442	0.671	1521	1909
swine fecal bacterium RF3G-Cel1	50699	0.056	0.002	0.002	0.004	0.005	0.009	0.026	0.068	0.099	0.126	0.2	0.336
bacterium NLAE-zl-P833	50699	0.041	0.001	0.002	0.004	0.005	0.007	0.016	0.04	0.069	0.094	0.121	0.2
Bacteroides coprocola	50.35	3168	0.002	0.002	0.003	0.004	0.006	0.048	3736	8664	10663	13606	20.7
Eggerthella lenta (T)	50.35	0.128	0.002	0.003	0.005	0.005	0.01	0.031	0.102	0.132	0.266	0.457	0.834
Bacteroides massiliensis (T)	49.65	1361	0.002	0.003	0.003	0.005	0.14	0.617	1317	2089	3845	6379	8923
Bacteroides massiliensis	49.65	1221	0.002	0.003	0.005	0.011	0.038	0.546	1562	2.38	3049	5288	7186
Veillonella dispar (T)	49.65	0.101	0.002	0.002	0.003	0.004	0.007	0.018	0.047	0.1	0.164	0.241	0.39
Eubacterium rectale	49.65	0.034	0.002	0.003	0.005	0.006	0.008	0.014	0.036	0.057	0.07	0.087	0.116
Phascolarctobacterium faecium (T)	49301	1747	0.002	0.003	0.004	0.007	0.021	0.723	2925	4571	4963	5381	6461
butyrate-producing bacterium P607	49301	0.255	0.003	0.005	0.007	0.012	0.028	0.14	0.293	0.463	0.787	0.927	1131
Bifidobacterium longum subsp. null DJO10A	49301	0.164	0.002	0.002	0.003	0.004	0.006	0.013	0.104	0.277	0.383	0.936	1537
Haemophilus parainfluenzae T3T1	48951	0.112	0.002	0.002	0.004	0.005	0.009	0.025	0.085	0.188	0.274	0.614	0.869
Coprobacter fastidiosus	48252	0.147	0.002	0.004	0.005	0.008	0.014	0.041	0.144	0.263	0.415	0.641	0.979
bacterium NLAE-zl-H429	48252	0.026	0.002	0.002	0.003	0.004	0.007	0.013	0.035	0.05	0.057	0.079	0.088
butyrate-producing bacterium T1-815	47902	0.307	0.002	0.003	0.004	0.005	0.014	0.122	0.383	0.648	0.782	1007	1456
Streptococcus sanguinis	47902	0.037	0.002	0.002	0.003	0.004	0.005	0.014	0.028	0.04	0.067	0.094	0.191
bacterium NLAE-zl-H437	47902	0.018	0.002	0.002	0.003	0.004	0.006	0.012	0.023	0.034	0.043	0.06	0.064
Bacteroidetes bacterium Smarlab 3301186	47552	0.082	0.002	0.003	0.005	0.007	0.012	0.035	0.105	0.162	0.202	0.273	0.383
Roseburia intestinalis XB6B4	47552	0.029	0.002	0.003	0.003	0.004	0.005	0.017	0.04	0.057	0.073	0.108	0.123
bacterium NLAE-zl-H427	47552	0.022	0.002	0.002	0.003	0.004	0.006	0.013	0.026	0.044	0.052	0.058	0.062
Veillonella parvula	47203	0.071	0.002	0.002	0.004	0.004	0.005	0.013	0.046	0.09	0.119	0.204	0.44
Clostridium leptum (T)	47203	0.065	0.002	0.002	0.003	0.005	0.007	0.015	0.033	0.064	0.094	0.185	0.579
Streptococcus sp. oral clone MCE7 144	47203	0.043	0.002	0.003	0.003	0.004	0.006	0.012	0.033	0.049	0.064	0.158	0.335
bacterium NLAE-zl-H416	47203	0.038	0.001	0.002	0.002	0.003	0.005	0.01	0.02	0.031	0.04	0.059	0.127
Clostridium aldenense (T)	47203	0.033	0.002	0.002	0.003	0.004	0.005	0.014	0.033	0.056	0.087	0.112	0.162
bacterium mpn-isolate group 1	46853	8096	0.002	0.003	0.004	0.005	0.007	0.096	14966	23358	27641	38743	40986
bacterium Xyl3	46853	0.142	0.003	0.003	0.004	0.006	0.011	0.034	0.183	0.306	0.352	0.591	0.735
Anaerobacter polyendosporus (T)	46853	0.053	0.002	0.002	0.003	0.004	0.008	0.017	0.042	0.09	0.13	0.197	0.359
Paraprevotella clara	46503	1347	0.002	0.003	0.005	0.02	0.215	0.788	1744	2186	3398	4582	5288
Bacteroides sp. 35BE34	46503	0.107	0.002	0.002	0.003	0.004	0.01	0.039	0.118	0.204	0.27	0.334	0.657
Ruminococcus faecis (T)	46503	0.052	0.002	0.003	0.004	0.006	0.008	0.017	0.042	0.056	0.075	0.138	0.252
Roseburia sp. 11SE39	46503	0.021	0.002	0.002	0.003	0.004	0.007	0.014	0.027	0.04	0.053	0.059	0.083
Rothia mucilaginosa	46154	0.055	0.002	0.002	0.003	0.003	0.006	0.019	0.036	0.071	0.087	0.216	0.34
Bacteroides sp. B2	45804	0.039	0.002	0.002	0.002	0.003	0.005	0.013	0.031	0.063	0.112	0.157	0.261
Bacteroides xylanisolvens	45804	0.016	0.002	0.002	0.003	0.004	0.005	0.008	0.015	0.021	0.03	0.038	0.079
Abiotrophia para-adiacens	45455	0.081	0.002	0.002	0.003	0.003	0.005	0.011	0.02	0.032	0.05	0.072	0.114
Escherichia sp. 3-26(2010)	45455	0.03	0.001	0.002	0.003	0.004	0.005	0.01	0.027	0.051	0.061	0.149	0.196
Coprococcus catus	45455	0.029	0.001	0.002	0.003	0.004	0.005	0.013	0.027	0.043	0.05	0.097	0.153
Alistipes onderdonkii (T)	45105	0.074	0.001	0.002	0.003	0.003	0.004	0.009	0.028	0.063	0.134	0.422	0.572
Escherichia fergusonii	45105	0.074	0.002	0.002	0.003	0.004	0.008	0.021	0.066	0.149	0.18	0.256	0.346
Alistipes finegoldii (T)	44755	0.1	0.002	0.003	0.005	0.007	0.011	0.03	0.098	0.181	0.215	0.382	0.483
Terrahaemophilus aromaticivorans	44755	0.075	0.002	0.002	0.003	0.003	0.006	0.013	0.058	0.109	0.132	0.269	0.614
Bacteroides sp. Smarlab 3302398	44406	0.304	0.001	0.003	0.006	0.008	0.018	0.068	0.247	0.523	0.848	1272	2054
Blautia glucerasea	44406	0.036	0.002	0.002	0.004	0.004	0.007	0.013	0.028	0.047	0.053	0.09	0.153
bacterium NLAE-zl-P332	44406	0.01	0.002	0.002	0.003	0.003	0.004	0.006	0.012	0.015	0.02	0.031	0.035
Paraprevotella clara (T)	44056	0.347	0.002	0.002	0.005	0.009	0.046	0.145	0.381	0.491	0.827	1477	2269
Ruminococcus sp. CE2	44056	0.035	0.002	0.002	0.004	0.005	0.006	0.018	0.047	0.068	0.078	0.118	0.143
Bacteroides faecis	43706	0.279	0.002	0.002	0.005	0.007	0.014	0.066	0.368	0.619	0.957	1304	1473
Shigella sonnei Ss046	43706	0.203	0.001	0.002	0.003	0.004	0.007	0.026	0.091	0.229	0.469	0.992	1945
Barnesiella sp. 177	43706	0.074	0.004	0.005	0.007	0.011	0.019	0.039	0.102	0.134	0.19	0.26	0.293
Bacteroides intestinalis	43357	0.254	0.002	0.002	0.003	0.004	0.005	0.016	0.047	0.416	0.759	1638	2814
bacterium NLAE-zl-P693	43357	0.099	0.002	0.003	0.003	0.005	0.007	0.018	0.057	0.122	0.187	0.437	1111
bacterium NLAE-zl-H192	43007	0.139	0.001	0.002	0.002	0.003	0.003	0.007	0.02	0.05	0.095	0.182	0.702
Escherichia coli CFT073	43007	0.056	0.001	0.002	0.002	0.003	0.005	0.013	0.048	0.084	0.168	0.233	0.339
Lachnospiraceae bacterium 19gly4	43007	0.025	0.002	0.003	0.003	0.005	0.007	0.014	0.035	0.053	0.063	0.079	0.107
bacterium WH2-11	42657	0.32	0.002	0.002	0.003	0.004	0.008	0.041	0.236	0.543	1001	1928	2547
Firmicutes bacterium DJF VP44	42657	0.121	0.002	0.003	0.004	0.007	0.012	0.056	0.123	0.23	0.259	0.424	0.465
Bacteroides sp. 7853	42657	0.041	0.002	0.002	0.003	0.004	0.006	0.012	0.029	0.049	0.091	0.209	0.368
Veillonella sp. ADV 360.00	42657	0.036	0.001	0.002	0.002	0.002	0.004	0.01	0.024	0.064	0.074	0.13	0.183
Ruminococcus lactaris (T)	42308	0.259	0.002	0.003	0.012	0.016	0.032	0.125	0.335	0.426	0.676	1092	1338
Phascolarctobacterium faecium	42308	0.244	0.002	0.002	0.004	0.005	0.01	0.11	0.35	0.605	0.749	0.796	1253
Bacteroides sp. WH2	41958	0.113	0.002	0.003	0.004	0.005	0.008	0.029	0.108	0.237	0.292	0.584	0.649
Shigella flexneri 2002017	41958	0.075	0.002	0.002	0.003	0.004	0.005	0.014	0.058	0.151	0.205	0.288	0.384
Ruminococcus callidus	41608	0.484	0.002	0.002	0.005	0.006	0.024	0.156	0.481	1.12	1694	2.25	2433
Veillonella dispar	41608	0.113	0.001	0.002	0.002	0.003	0.004	0.009	0.019	0.025	0.041	0.074	1106
Streptococcus sp. oral clone DN025	41608	0.019	0.002	0.002	0.002	0.003	0.004	0.008	0.014	0.021	0.027	0.081	0.165
butyrate-producing bacterium L2-21	41608	0.016	0.001	0.002	0.002	0.003	0.005	0.008	0.019	0.029	0.037	0.059	0.06
Victivallaceae bacterium NML 080035	41259	0.28	0.006	0.01	0.016	0.026	0.033	0.109	0.298	0.441	0.571	1.1	1713
Parabacteroides sp. dnLKV8	41259	0.1	0.002	0.002	0.004	0.006	0.01	0.035	0.092	0.177	0.239	0.342	0.535
bacterium NLAE-zl-H194	41259	0.03	0.002	0.002	0.003	0.004	0.007	0.013	0.03	0.046	0.074	0.1	0.15
Eubacterium eligens	41259	0.016	0.002	0.002	0.003	0.003	0.005	0.009	0.019	0.03	0.035	0.046	0.057
Streptococcus genomosp. C1	40909	0.028	0.001	0.002	0.003	0.004	0.005	0.012	0.043	0.053	0.072	0.095	0.113
Eubacterium rectale ATCC 33656	40909	0.019	0.001	0.002	0.003	0.004	0.005	0.009	0.018	0.025	0.034	0.05	0.057
Bacteroides plebeius	40559	3418	0.002	0.002	0.003	0.004	0.008	0.253	4164	11677	12376	16355	19441
Barnesiella intestinihominis	40559	0.039	0.003	0.004	0.004	0.005	0.01	0.018	0.037	0.052	0.074	0.092	0.107
Clostridiales bacterium DJF B152	40559	0.011	0.002	0.002	0.003	0.003	0.004	0.008	0.015	0.022	0.026	0.033	0.035
Sutterella wadsworthensis (T)	40.21	1483	0.002	0.004	0.006	0.032	0.128	0.866	2096	2927	3694	5.39	5863
Parabacteroides johnsonii (T)	40.21	0.759	0.002	0.003	0.004	0.005	0.019	0.176	0.912	1582	2124	3811	4753
Sutterella wadsworthensis	39.86	1391	0.002	0.002	0.005	0.011	0.229	0.519	2437	3409	3935	4515	5249
Bifidobacterium dentium	39.86	0.05	0.002	0.003	0.004	0.005	0.009	0.024	0.048	0.084	0.11	0.245	0.273
Bacteroides clarus (T)	39.51	0.533	0.002	0.003	0.004	0.006	0.014	0.093	0.479	0.707	1741	2.59	3806
Shigella sonnei	39.51	0.046	0.002	0.002	0.002	0.003	0.004	0.011	0.038	0.078	0.149	0.218	0.312
Roseburia faecis	39.51	0.026	0.002	0.002	0.003	0.004	0.006	0.011	0.024	0.037	0.046	0.062	0.072
Dialister invisus (T)	39161	1279	0.001	0.002	0.004	0.008	0.04	0.752	1911	2629	3142	4306	6.32
bacterium NLAE-zl-H499	38811	0.025	0.001	0.002	0.002	0.003	0.004	0.01	0.03	0.054	0.067	0.103	0.127
Clostridium ramosum	38462	0.182	0.001	0.002	0.003	0.004	0.007	0.022	0.132	0.245	0.48	0.886	1179
bacterium NLAE-zl-H120	37413	0.501	0.001	0.002	0.002	0.005	0.015	0.135	0.503	1.14	1365	2656	3317
bacterium NLAE-zl-H496	37413	0.353	0.001	0.002	0.002	0.003	0.008	0.066	0.361	0.623	0.854	1167	2407
Clostridium symbiosum	37413	0.045	0.002	0.002	0.003	0.004	0.005	0.011	0.042	0.061	0.08	0.124	0.17
Ruminococcus sp. M-1	37413	0.039	0.002	0.002	0.002	0.004	0.005	0.012	0.03	0.069	0.086	0.181	0.219
Prevotella copri	37063	2555	0.001	0.003	0.004	0.005	0.009	0.379	3433	5858	8269	11375	13927
Clostridiales bacterium 10-3b	37063	0.048	0.001	0.002	0.003	0.004	0.006	0.014	0.042	0.107	0.162	0.198	0.24
Pseudoflavonifractor capillosus (T)	37063	0.028	0.003	0.003	0.005	0.006	0.009	0.02	0.035	0.054	0.062	0.086	0.102
Anaerotruncus colihominis	37063	0.023	0.002	0.002	0.002	0.003	0.005	0.011	0.023	0.034	0.044	0.067	0.086
Eubacterium siraeum	36713	0.625	0.003	0.004	0.005	0.009	0.017	0.065	0.343	0.658	1.59	2313	3726
bacterium NLAE-zl-C519	36713	0.016	0.002	0.002	0.003	0.004	0.005	0.008	0.015	0.022	0.032	0.051	0.093
Veillonella sp. oral clone VeillC3	36364	0.07	0.002	0.002	0.002	0.003	0.004	0.009	0.02	0.037	0.127	0.141	0.262
Streptococcus salivarius (T)	36364	0.035	0.001	0.002	0.002	0.003	0.003	0.007	0.013	0.019	0.038	0.051	0.078
bacterium enrichment culture clone aHCH7 F4	36364	0.017	0.001	0.001	0.002	0.002	0.004	0.008	0.019	0.025	0.03	0.066	0.098
Bifidobacterium longum subsp. infantis 157F	36014	0.067	0.002	0.002	0.004	0.005	0.007	0.022	0.056	0.097	0.226	0.306	0.462
Clostridiales bacterium CIEAF 021	36014	0.029	0.001	0.002	0.002	0.003	0.003	0.006	0.012	0.016	0.019	0.027	0.042
Eubacterium siraeum V10Sc8a	35664	0.37	0.001	0.002	0.004	0.005	0.008	0.027	0.2	0.409	0.831	1962	3855
Bacteroides sp. 35AE31	35664	0.299	0.002	0.003	0.004	0.005	0.012	0.04	0.203	0.331	0.798	1.48	1847
Veillonella sp. oral clone VeillE4	35664	0.198	0.001	0.001	0.002	0.003	0.006	0.014	0.04	0.106	0.18	0.361	0.733
Bifidobacterium sp. TM-7	35664	0.142	0.002	0.003	0.006	0.007	0.011	0.026	0.082	0.126	0.18	0.314	0.545
Bacteroides eggerthii (T)	35664	0.087	0.002	0.002	0.004	0.005	0.011	0.038	0.117	0.18	0.209	0.33	0.404
Shigella flexneri	35664	0.059	0.002	0.003	0.004	0.005	0.008	0.021	0.053	0.122	0.153	0.234	0.433
Bacteroides sp. XB12B	35315	0.125	0.001	0.002	0.002	0.003	0.005	0.02	0.049	0.089	0.143	0.217	0.261
Cronobacter sakazakii	35315	0.023	0.001	0.001	0.002	0.002	0.004	0.009	0.029	0.051	0.063	0.074	0.105
Acidaminococcus intestini (T)	34965	0.925	0.003	0.004	0.005	0.008	0.029	0.343	1564	2262	2543	3577	3924
Parabacteroides sp. J1502	34965	0.076	0.002	0.002	0.004	0.004	0.006	0.013	0.034	0.066	0.126	0.302	0.448
Ruminococcus torques (T)	34965	0.044	0.001	0.002	0.002	0.003	0.004	0.009	0.028	0.053	0.073	0.137	0.277
Roseburia intestinalis (T)	34965	0.017	0.002	0.002	0.003	0.004	0.005	0.009	0.017	0.029	0.043	0.057	0.079
Clostridium sp. enrichment culture clone 06-1235251-89	33916	0.012	0.002	0.002	0.003	0.003	0.005	0.009	0.014	0.019	0.024	0.032	0.041
Parabacteroides sp. DJF B086	33566	0.118	0.002	0.002	0.004	0.005	0.01	0.033	0.171	0.247	0.341	0.534	0.665
Streptococcus anginosus subsp. null	33566	0.1	0.002	0.002	0.002	0.003	0.004	0.01	0.037	0.071	0.197	0.274	0.396
Lactobacillales bacterium DJF B280	33566	0.044	0.001	0.001	0.002	0.002	0.004	0.009	0.021	0.034	0.05	0.127	0.214
Butyricimonas sp. JCM 18677	33217	0.039	0.002	0.002	0.003	0.004	0.005	0.015	0.049	0.09	0.121	0.167	0.182
Alistipes sp. RMA 9912	33217	0.019	0.001	0.002	0.002	0.003	0.004	0.007	0.018	0.035	0.044	0.066	0.112
Veillonella rogosae	32867	0.179	0.002	0.003	0.004	0.005	0.008	0.015	0.029	0.051	0.11	0.151	0.229
Rothia mucilaginosa (T)	32867	0.074	0.001	0.001	0.002	0.002	0.004	0.008	0.015	0.027	0.044	0.097	0.566
Collinsella aerofaciens (T)	32867	0.014	0.002	0.002	0.003	0.004	0.005	0.008	0.019	0.024	0.028	0.043	0.049
Anaerostipes hadrus	32867	0.013	0.002	0.002	0.003	0.003	0.004	0.009	0.017	0.024	0.033	0.044	0.048
Prevotella sp. DJF RP53	32517	2389	0.002	0.002	0.003	0.005	0.014	0.376	2831	4986	6421	8542	13317
Veillonella rogosae (T)	32517	0.058	0.002	0.002	0.003	0.004	0.007	0.024	0.056	0.108	0.162	0.228	0.305
Flavonifractor plautii (T)	32517	0.048	0.001	0.001	0.002	0.002	0.003	0.008	0.016	0.025	0.047	0.224	0.372
Dialister invisus	32168	0.041	0.003	0.004	0.005	0.005	0.007	0.015	0.037	0.058	0.083	0.199	0.237
bacterium NLAE-zl-G422	31818	0.018	0.002	0.002	0.003	0.003	0.005	0.012	0.024	0.031	0.034	0.056	0.065
Streptococcus sp. oral clone FN042	31469	0.031	0.002	0.002	0.002	0.003	0.005	0.01	0.032	0.047	0.074	0.122	0.165
bacterium NLAE-zl-P167	31469	0.025	0.001	0.001	0.001	0.002	0.003	0.005	0.008	0.01	0.015	0.074	0.187
bacterium mpn-isolate group 6	31119	0.362	0.001	0.002	0.003	0.004	0.007	0.025	0.093	0.423	0.706	1605	1956
Bacteroides finegoldii	31119	0.126	0.002	0.002	0.003	0.004	0.005	0.013	0.039	0.156	0.381	0.545	0.712
Clostridium spiroforme	31119	0.075	0.002	0.003	0.003	0.007	0.012	0.026	0.076	0.177	0.238	0.27	0.33
Veillonella sp. 2011 Ileo VSA C12	30769	0.142	0.002	0.002	0.003	0.003	0.004	0.01	0.03	0.066	0.143	0.558	0.946
bacterium NLAE-zl-H414	30769	0.036	0.001	0.002	0.003	0.004	0.007	0.019	0.045	0.079	0.09	0.108	0.18
Holdemania massiliensis AP2	30769	0.022	0.002	0.002	0.004	0.005	0.006	0.012	0.027	0.037	0.062	0.076	0.095
bacterium NLAE-zl-P415	30769	0.018	0.002	0.002	0.003	0.003	0.005	0.007	0.018	0.031	0.038	0.047	0.069
bacterium NLAE-zl-H390	30769	0.008	0.001	0.001	0.002	0.002	0.003	0.005	0.009	0.013	0.015	0.017	0.018
bacterium NLAE-zl-P743	30.42	0.036	0.002	0.004	0.004	0.005	0.008	0.02	0.044	0.066	0.097	0.13	0.142
Dialister sp. oral clone FY011	30.07	0.175	0.002	0.004	0.025	0.033	0.048	0.115	0.26	0.345	0.398	0.468	0.543
Streptococcus sanguinis (T)	30.07	0.015	0.001	0.001	0.002	0.003	0.003	0.008	0.018	0.034	0.038	0.048	0.057
Actinomyces odontolyticus (T)	30.07	0.012	0.002	0.002	0.002	0.003	0.004	0.007	0.012	0.016	0.024	0.034	0.044
Eubacterium biforme (T)	29.72	1381	0.002	0.003	0.004	0.006	0.062	0.55	1831	2401	3639	5765	7648
bacterium ic1214	29.72	0.331	0.001	0.001	0.002	0.005	0.008	0.058	0.346	0.543	0.939	1322	2215
swine fecal bacterium RF3D-Cel1	29.72	0.027	0.002	0.003	0.005	0.005	0.006	0.012	0.032	0.056	0.066	0.1	0.109
bacterium NLAE-zl-G491	29.72	0.019	0.001	0.001	0.002	0.002	0.003	0.008	0.017	0.028	0.042	0.1	0.131
Clostridium methylpentosum (T)	29.72	0.009	0.001	0.002	0.002	0.003	0.004	0.005	0.011	0.015	0.019	0.024	0.026
bacterium str. 31285	29371	0.062	0.001	0.001	0.003	0.004	0.005	0.011	0.027	0.06	0.135	0.25	0.636
Bacteroides fragilis YCH46	29371	0.051	0.002	0.002	0.003	0.003	0.004	0.012	0.039	0.071	0.086	0.163	0.271
Clostridium bartlettii (T)	29371	0.028	0.002	0.002	0.003	0.003	0.006	0.013	0.026	0.046	0.072	0.116	0.145
Bacteroides plebeius (T)	29021	2078	0.002	0.002	0.003	0.003	0.006	0.143	2101	4007	5213	8548	13819
Bacteroides caccae (T)	29021	0.011	0.002	0.002	0.002	0.003	0.004	0.007	0.014	0.02	0.027	0.032	0.037
Actinomyces sp.	28671	0.019	0.002	0.002	0.002	0.003	0.004	0.008	0.016	0.025	0.036	0.056	0.111
Actinomyces sp. ICM39	28671	0.018	0.001	0.001	0.002	0.002	0.003	0.006	0.015	0.018	0.028	0.046	0.053
bacterium NLAE-zl-P358	28671	0.011	0.002	0.002	0.003	0.003	0.004	0.008	0.014	0.017	0.024	0.028	0.041
Bifidobacterium longum subsp. longum	28671	0.008	0.001	0.002	0.002	0.002	0.003	0.005	0.009	0.011	0.017	0.022	0.026
Haemophilus parainfluenzae (T)	28322	0.064	0.001	0.001	0.002	0.002	0.003	0.009	0.02	0.036	0.064	0.114	0.232
Sporacetigenium mesophilum (T)	28322	0.018	0.002	0.002	0.003	0.003	0.005	0.008	0.019	0.031	0.038	0.053	0.055
Lactobacillus rogosae (T)	28322	0.007	0.002	0.002	0.002	0.002	0.003	0.005	0.008	0.012	0.016	0.018	0.032
bacterium NLAE-zl-P759	28322	0.007	0.001	0.001	0.002	0.002	0.003	0.005	0.009	0.012	0.014	0.016	0.02
Bifidobacterium bifidum	27972	0.354	0.003	0.004	0.005	0.009	0.013	0.113	0.543	0.903	1181	1301	1639
bacterium NLAE-zl-P132	27972	0.092	0.001	0.003	0.003	0.004	0.004	0.013	0.056	0.103	0.158	0.728	0.783
Eubacterium rectale DSM 17629	27972	0.008	0.001	0.002	0.002	0.002	0.003	0.005	0.009	0.013	0.015	0.021	0.034
Streptococcus vestibularis	27622	0.057	0.001	0.002	0.002	0.003	0.004	0.009	0.022	0.046	0.058	0.099	0.333
bacterium NLAE-zl-H55	27622	0.026	0.001	0.002	0.002	0.002	0.003	0.006	0.013	0.03	0.052	0.132	0.197
Escherichia sp. enrichment culture clone NBAR018	27622	0.017	0.001	0.001	0.003	0.003	0.004	0.011	0.019	0.031	0.041	0.061	0.079
Clostridium aff. innocuum CM970	27273	0.033	0.002	0.002	0.003	0.004	0.005	0.014	0.034	0.053	0.07	0.12	0.145
Enterobacter sp. Nj-68	27273	0.033	0.001	0.002	0.002	0.003	0.004	0.01	0.032	0.051	0.108	0.169	0.184
human oral bacterium C23	27273	0.021	0.002	0.002	0.002	0.003	0.003	0.008	0.015	0.044	0.053	0.099	0.129
bacterium IARFR977	27273	0.01	0.001	0.001	0.002	0.002	0.003	0.005	0.011	0.019	0.025	0.035	0.053
bacterium mpn-isolate group 4	26923	0.694	0.002	0.006	0.013	0.016	0.048	0.356	0.847	1303	1611	2554	3827
TM7 phylum sp. oral clone DR034	26923	0.091	0.001	0.002	0.002	0.003	0.004	0.01	0.019	0.029	0.04	0.061	0.265
Escherichia coli O127:H6 str. E2348/69	26923	0.063	0.001	0.002	0.003	0.004	0.005	0.011	0.025	0.068	0.088	0.179	0.293
butyrate-producing bacterium L2-50	26923	0.056	0.001	0.002	0.005	0.006	0.01	0.035	0.079	0.109	0.116	0.159	0.172
Clostridiales bacterium 24-4c	26923	0.015	0.001	0.002	0.002	0.003	0.004	0.007	0.014	0.025	0.026	0.041	0.055
Bifidobacterium pseudocatenulatum	26573	0.174	0.002	0.002	0.003	0.004	0.006	0.011	0.043	0.081	0.133	0.591	1038
Bifidobacterium sp. S-10	26573	0.033	0.002	0.003	0.004	0.004	0.006	0.012	0.032	0.068	0.098	0.145	0.19
Streptococcus sp. 2011 Oral MS A3	26573	0.014	0.001	0.001	0.002	0.002	0.003	0.008	0.019	0.022	0.031	0.038	0.056
Catenibacterium mitsuokai	26224	2165	0.001	0.002	0.003	0.005	0.053	1677	3679	4572	5321	5702	6331
Bacteroides salyersiae (T)	26224	0.488	0.001	0.002	0.004	0.005	0.011	0.032	0.553	1065	1.91	2708	2738
Bacteroides sp. ASF519	26224	0.259	0.002	0.002	0.004	0.004	0.016	0.074	0.264	0.427	0.643	1106	1729
Acidaminococcus intestini RyC-MR95	26224	0.111	0.003	0.003	0.006	0.009	0.016	0.047	0.142	0.186	0.244	0.475	0.497
Escherichia coli UMNK88	26224	0.072	0.002	0.002	0.003	0.003	0.005	0.015	0.05	0.106	0.171	0.438	0.516
Bacteroides thetaiotaomicron VPI-5482	26224	0.017	0.001	0.001	0.002	0.002	0.003	0.007	0.015	0.029	0.038	0.087	0.104
endosymbiont of Sphenophorus levis	26224	0.014	0.001	0.001	0.002	0.002	0.003	0.008	0.015	0.023	0.034	0.043	0.057
Victivallis vadensis ATCC BAA-548	25874	0.219	0.002	0.002	0.004	0.007	0.013	0.053	0.122	0.174	0.343	0.521	1296
Bifidobacterium sp. group III-3	25874	0.03	0.001	0.001	0.002	0.003	0.005	0.015	0.039	0.064	0.072	0.091	0.129
Shigella sp. YAAJ-10	25874	0.014	0.001	0.001	0.002	0.002	0.004	0.01	0.015	0.027	0.031	0.05	0.062
Alistipes sp. 627	25524	0.238	0.002	0.003	0.004	0.006	0.01	0.076	0.294	0.439	0.709	0.853	1047
Clostridiales bacterium 60-7e	25524	0.069	0.001	0.002	0.003	0.004	0.005	0.009	0.044	0.123	0.325	0.382	0.457
Bifidobacterium stercoris (T)	25524	0.023	0.003	0.003	0.004	0.005	0.007	0.012	0.029	0.033	0.041	0.093	0.121
bacterium CSR-33	25524	0.018	0.002	0.002	0.003	0.004	0.006	0.011	0.02	0.03	0.035	0.052	0.09
Streptococcus salivarius subsp. null ND03	25524	0.011	0.001	0.001	0.002	0.002	0.002	0.004	0.007	0.016	0.019	0.035	0.056
Prevotella sp. BI-42	25175	0.908	0.002	0.002	0.004	0.005	0.012	0.362	1323	2017	2542	3743	4.32
Blautia stercoris	25175	0.029	0.001	0.003	0.003	0.003	0.005	0.011	0.035	0.051	0.076	0.118	0.148
Streptococcus sp. 106-03c	25175	0.022	0.001	0.001	0.002	0.004	0.005	0.009	0.029	0.056	0.058	0.083	0.097
Barnesiella viscericola DSM 18177	24825	0.234	0.002	0.002	0.002	0.003	0.005	0.013	0.037	0.185	0.392	0.907	1994
butyrate-producing bacterium PH05YA07	24825	0.144	0.002	0.002	0.004	0.011	0.016	0.058	0.147	0.214	0.237	0.293	0.397
human intestinal bacterium TM-30	24825	0.097	0.004	0.004	0.005	0.006	0.01	0.027	0.085	0.152	0.236	0.325	0.349
Coprobacillus cateniformis	24825	0.082	0.001	0.002	0.002	0.003	0.005	0.01	0.063	0.129	0.155	0.385	0.456
Escherichia/Shigella dysenteriae (T)	24825	0.074	0.001	0.002	0.002	0.003	0.004	0.009	0.029	0.058	0.07	0.26	0.895
Bifidobacterium sp. F-10	24825	0.04	0.001	0.002	0.005	0.007	0.008	0.017	0.037	0.067	0.123	0.173	0.227
Bacteroides stercorirosoris	24825	0.032	0.001	0.001	0.002	0.002	0.003	0.006	0.028	0.051	0.11	0.167	0.196
Escherichia sp. 33	24476	0.023	0.001	0.001	0.001	0.002	0.004	0.009	0.026	0.05	0.064	0.088	0.116
bacterium NLAE-zl-P447	24476	0.01	0.001	0.001	0.002	0.002	0.003	0.005	0.01	0.014	0.019	0.023	0.034
bacterium NLAE-zl-H407	24476	0.007	0.001	0.001	0.002	0.002	0.003	0.004	0.007	0.011	0.013	0.018	0.037
Slackia isoflavoniconvertens	24126	0.059	0.003	0.004	0.005	0.006	0.011	0.032	0.075	0.079	0.109	0.156	0.353
Blautia hydrogenotrophica	24126	0.04	0.001	0.001	0.002	0.002	0.003	0.007	0.019	0.036	0.079	0.131	0.246
unidentified rumen bacterium RFN15	24126	0.03	0.002	0.004	0.005	0.007	0.008	0.021	0.044	0.062	0.073	0.089	0.091
Shigella sp. 4104	24126	0.017	0.001	0.001	0.002	0.002	0.003	0.008	0.019	0.027	0.033	0.052	0.081
Romboutsia ilealis	24126	0.012	0.001	0.002	0.002	0.002	0.003	0.006	0.012	0.018	0.035	0.051	0.06
bacterium mpn-isolate group 19	24126	0.01	0.001	0.001	0.002	0.002	0.003	0.005	0.01	0.013	0.015	0.025	0.048
butyrate-producing bacterium L2-7	24126	0.01	0.002	0.002	0.002	0.003	0.004	0.008	0.013	0.014	0.019	0.026	0.033
butyrate-producing bacterium ART55/1	23776	0.45	0.001	0.002	0.003	0.003	0.012	0.128	0.503	0.703	1158	1.71	2659
Prevotella sp. RS2	23776	0.108	0.002	0.004	0.005	0.009	0.011	0.028	0.054	0.079	0.18	0.404	0.702
Hafnia alvei	23776	0.049	0.001	0.002	0.003	0.003	0.004	0.01	0.027	0.047	0.115	0.193	0.485
Coriobacteriaceae bacterium WAL 18889	23776	0.048	0.002	0.002	0.002	0.003	0.005	0.012	0.04	0.08	0.109	0.225	0.297
bacterium NLAE-zl-P740	23776	0.022	0.002	0.003	0.003	0.004	0.005	0.011	0.023	0.029	0.045	0.085	0.104
Bacteroides sp. Smarlab 3301643	23776	0.018	0.001	0.001	0.001	0.002	0.003	0.006	0.013	0.022	0.025	0.047	0.103
Clostridium bolteae	23776	0.014	0.001	0.001	0.002	0.002	0.003	0.006	0.013	0.024	0.032	0.048	0.101
bacterium Irt-JG1-53	23776	0.008	0.001	0.001	0.002	0.003	0.003	0.005	0.01	0.013	0.017	0.018	0.022
Hallella seregens (T)	23427	0.406	0.001	0.002	0.002	0.003	0.004	0.007	0.022	0.065	0.115	2533	5.5
Bifidobacterium pseudocatenulatum (T)	23427	0.317	0.002	0.002	0.002	0.003	0.012	0.066	0.304	0.418	0.685	1308	1791
Escherichia coli 536	23427	0.021	0.002	0.002	0.002	0.003	0.004	0.011	0.029	0.04	0.057	0.069	0.083
Clostridiaceae bacterium FH052	23427	0.009	0.001	0.001	0.002	0.002	0.003	0.006	0.011	0.02	0.023	0.025	0.029
Sphingomonas sp. oral clone AV069	23077	0.212	0.001	0.001	0.002	0.002	0.005	0.009	0.014	0.035	0.101	0.549	2554
Anaerotruncus sp. NML 070203	23077	0.059	0.002	0.002	0.002	0.003	0.005	0.016	0.062	0.112	0.148	0.165	0.323
Escherichia coli str. K-12 substr. W3110	23077	0.045	0.001	0.001	0.001	0.003	0.005	0.012	0.021	0.042	0.078	0.303	0.371
bacterium NLAE-zl-P807	23077	0.017	0.001	0.001	0.002	0.002	0.003	0.007	0.017	0.036	0.046	0.064	0.076
Clostridium sp. YIT 12069	23077	0.01	0.002	0.002	0.002	0.003	0.004	0.007	0.012	0.017	0.018	0.025	0.028
bacterium NLAE-zl-H478	23077	0.01	0.001	0.002	0.002	0.002	0.003	0.006	0.01	0.016	0.018	0.026	0.048
Ruminococcus sp. JC304	23077	0.009	0.002	0.002	0.002	0.002	0.004	0.005	0.009	0.013	0.017	0.025	0.038
bacterium NLAE-zl-P344	23077	0.007	0.001	0.001	0.002	0.002	0.003	0.005	0.01	0.013	0.015	0.016	0.017
bacterium NLAE-zl-H319	23077	0.006	0.001	0.001	0.002	0.002	0.002	0.005	0.009	0.01	0.012	0.019	0.028
Bacteroides thetaiotaomicron (T)	23077	0.005	0.001	0.001	0.002	0.002	0.002	0.004	0.006	0.008	0.009	0.013	0.015
Escherichia coli APEC O1	22727	0.129	0.001	0.001	0.002	0.002	0.003	0.008	0.021	0.043	0.079	1111	1.62
Streptococcus pneumoniae	22727	0.013	0.001	0.001	0.002	0.002	0.003	0.005	0.009	0.011	0.015	0.019	0.058
Roseburia intestinalis	22727	0.009	0.001	0.001	0.002	0.002	0.003	0.005	0.009	0.013	0.019	0.024	0.044
Bacteroides gallinarum	22378	0.248	0.001	0.002	0.003	0.004	0.005	0.008	0.019	0.082	0.108	0.415	0.796
Allisonella histaminiformans (T)	22378	0.187	0.001	0.002	0.004	0.005	0.016	0.047	0.115	0.154	0.174	0.25	0.612
Trabulsiella odontotermitis (T)	22378	0.042	0.002	0.002	0.003	0.003	0.006	0.011	0.028	0.042	0.076	0.101	0.158
Dialister sp. E2 20	22378	0.037	0.002	0.002	0.003	0.004	0.006	0.015	0.033	0.045	0.069	0.18	0.232
Escherichia albertii	22378	0.015	0.001	0.001	0.002	0.003	0.004	0.007	0.017	0.026	0.04	0.062	0.073
swine fecal bacterium RF2B-Pec19	22378	0.008	0.001	0.001	0.001	0.002	0.002	0.005	0.009	0.017	0.02	0.027	0.028
butyrate-producing bacterium Ph07AY02	22378	0.008	0.002	0.002	0.002	0.002	0.003	0.005	0.008	0.012	0.017	0.022	0.035
Prevotella sp. DJF B112	22028	0.679	0.002	0.003	0.003	0.004	0.008	0.088	0.524	1153	1942	3515	4684
Acidaminococcus sp. BV3L6	22028	0.038	0.002	0.004	0.004	0.007	0.009	0.023	0.036	0.054	0.059	0.092	0.095
Clostridium hathewayi (T)	22028	0.031	0.001	0.001	0.002	0.002	0.003	0.006	0.017	0.031	0.046	0.11	0.329
Terrisporobacter mayombei	22028	0.014	0.001	0.002	0.002	0.002	0.004	0.008	0.016	0.026	0.039	0.042	0.065
Actinomyces lingnae	22028	0.012	0.001	0.001	0.002	0.002	0.003	0.006	0.012	0.016	0.02	0.05	0.075
Clostridium nexile	22028	0.009	0.002	0.002	0.003	0.003	0.004	0.008	0.011	0.015	0.019	0.024	0.027
Blautia sp. YHC-4	21678	0.177	0.002	0.003	0.004	0.004	0.006	0.017	0.069	0.18	0.363	0.966	1324
Streptococcus oralis	21678	0.078	0.002	0.002	0.002	0.002	0.003	0.005	0.01	0.012	0.026	0.056	0.906
Escherichia coli O157:H7	21678	0.025	0.001	0.001	0.002	0.003	0.004	0.012	0.028	0.041	0.083	0.098	0.11
Veillonella sp. oral taxon 158	21678	0.016	0.001	0.002	0.003	0.003	0.005	0.009	0.015	0.024	0.029	0.045	0.055
Bacteroides sp. SLC1-38	21678	0.011	0.001	0.001	0.002	0.002	0.003	0.006	0.018	0.023	0.03	0.04	0.043
Bifidobacterium sp. 120	21678	0.008	0.001	0.002	0.002	0.002	0.004	0.005	0.009	0.013	0.015	0.03	0.037
Lactobacillus gasseri	21329	0.215	0.002	0.003	0.003	0.004	0.005	0.016	0.074	0.304	0.994	1506	1.61
Fusobacterium nucleatum subsp. null	21329	0.057	0.002	0.002	0.002	0.003	0.004	0.006	0.019	0.053	0.058	0.361	0.428
Butyricicoccus pullicaecorum (T)	21329	0.032	0.001	0.002	0.002	0.002	0.003	0.006	0.028	0.054	0.075	0.147	0.154
Clostridiales bacterium JN18 V41 S	21329	0.01	0.002	0.002	0.003	0.004	0.005	0.007	0.011	0.014	0.022	0.025	0.036
bacterium NLAE-zl-H462	21329	0.009	0.001	0.001	0.002	0.002	0.003	0.005	0.008	0.011	0.013	0.015	0.054
bacterium NLAE-zl-H423	21329	0.008	0.001	0.001	0.002	0.002	0.002	0.005	0.008	0.011	0.018	0.029	0.036
Bacteroides galacturonicus	21329	0.006	0.002	0.002	0.002	0.002	0.003	0.005	0.008	0.01	0.011	0.016	0.018
Dialister succinatiphilus (T)	20979	1552	0.002	0.003	0.009	0.279	0.64	1427	2268	2558	2877	3273	4441
Ruminococcus flavefaciens	20979	0.066	0.003	0.004	0.007	0.009	0.013	0.031	0.092	0.154	0.182	0.235	0.251
Slackia sp. NATTS	20979	0.049	0.002	0.003	0.004	0.005	0.008	0.023	0.066	0.08	0.092	0.182	0.218
bacterium NLAE-zl-H19	20979	0.028	0.002	0.002	0.002	0.003	0.004	0.008	0.021	0.04	0.064	0.096	0.249
Escherichia sp. NMU-ST2	20979	0.028	0.001	0.002	0.002	0.002	0.004	0.009	0.031	0.04	0.08	0.113	0.142
Streptococcus salivarius subsp. null 57.I	20979	0.018	0.001	0.002	0.002	0.002	0.003	0.007	0.013	0.019	0.02	0.041	0.094
Ruminococcus sp. 14531	20979	0.013	0.001	0.002	0.002	0.003	0.004	0.007	0.012	0.021	0.03	0.04	0.055
butyrate-producing bacterium L1-81	20979	0.006	0.002	0.002	0.002	0.002	0.003	0.005	0.008	0.013	0.013	0.014	0.018
proteobacterium symbiont of Nilaparvata lugens	20629	0.064	0.001	0.002	0.002	0.003	0.004	0.009	0.032	0.067	0.111	0.199	0.406
unidentified rumen bacterium RFN63	20629	0.051	0.003	0.004	0.005	0.006	0.008	0.017	0.046	0.06	0.11	0.232	0.415
Shigella boydii	20629	0.012	0.001	0.001	0.002	0.003	0.003	0.006	0.014	0.018	0.026	0.04	0.054
Bacteroides faecis (T)	20.28	0.086	0.001	0.002	0.002	0.003	0.008	0.047	0.096	0.136	0.167	0.27	0.585
Blautia hansenii (T)	20.28	0.074	0.001	0.002	0.002	0.003	0.004	0.009	0.053	0.162	0.251	0.376	0.581
Clostridium aminovalericum	20.28	0.037	0.002	0.002	0.002	0.002	0.004	0.006	0.016	0.023	0.157	0.221	0.306
bacterium NLAE-zl-H2	20.28	0.036	0.001	0.002	0.002	0.002	0.004	0.01	0.028	0.053	0.058	0.16	0.237
bacterium NLAE-zl-C156	20.28	0.007	0.001	0.001	0.001	0.002	0.003	0.005	0.01	0.012	0.014	0.015	0.018
Dorea longicatena (T)	20.28	0.006	0.001	0.001	0.001	0.002	0.002	0.003	0.007	0.01	0.012	0.02	0.026
bacterium NLAE-zl-P302	20.28	0.006	0.001	0.001	0.002	0.002	0.002	0.003	0.006	0.01	0.012	0.018	0.022
Klebsiella pneumoniae	19.93	0.987	0.003	0.004	0.005	0.006	0.01	0.039	0.125	0.342	2349	5273	10829
Paracoccus sp. B-1012	19.93	0.028	0.001	0.002	0.002	0.003	0.004	0.007	0.024	0.04	0.061	0.142	0.172
bacterium NLAE-zl-C231	19.93	0.014	0.002	0.002	0.003	0.003	0.004	0.008	0.016	0.019	0.024	0.041	0.05
Alistipes sp. EBA6-25cl2	19.93	0.006	0.001	0.001	0.001	0.002	0.002	0.004	0.008	0.012	0.013	0.014	0.016
Bifidobacterium longum (T)	19.58	0.113	0.001	0.002	0.002	0.003	0.004	0.013	0.024	0.043	0.065	0.177	1517
bacterium NLAE-zl-H300	19.58	0.066	0.002	0.002	0.002	0.003	0.004	0.007	0.015	0.023	0.039	0.117	0.966
Escherichia coli DH1	19.58	0.029	0.001	0.001	0.002	0.003	0.004	0.009	0.024	0.048	0.062	0.177	0.196
Bacteroides clarus	19.58	0.029	0.002	0.003	0.003	0.003	0.005	0.009	0.02	0.064	0.084	0.128	0.157
Escherichia coli O7:K1 str. CE10	19.58	0.026	0.003	0.003	0.005	0.005	0.008	0.019	0.032	0.039	0.048	0.068	0.091
Bacteroides cellulosilyticus	19.58	0.015	0.001	0.002	0.002	0.002	0.004	0.007	0.014	0.016	0.018	0.028	0.037
[Ruminococcus] gnavus	19.58	0.012	0.001	0.001	0.001	0.002	0.003	0.004	0.014	0.022	0.028	0.034	0.05
Clostridium sp. MLG080-1	19.58	0.01	0.001	0.001	0.001	0.002	0.002	0.004	0.008	0.013	0.016	0.039	0.07
Alistipes onderdonkii	19.58	0.009	0.001	0.001	0.002	0.002	0.002	0.004	0.009	0.015	0.026	0.032	0.051
butyrate-producing bacterium T1-817	19.58	0.007	0.001	0.002	0.002	0.002	0.003	0.005	0.008	0.009	0.012	0.027	0.031
bacterium NLAE-zl-P911	19.58	0.005	0.001	0.001	0.001	0.002	0.002	0.004	0.008	0.009	0.013	0.015	0.016
Lactobacillus crispatus	19231	12818	0.001	0.001	0.003	0.005	0.006	0.015	0.079	0.361	86325	92655	93023
Bacteroides sp. CB57	19231	2178	0.002	0.002	0.003	0.007	0.012	0.549	3706	5161	5499	7149	10777
Prevotella sp. oral clone AO036	19231	0.114	0.004	0.005	0.007	0.008	0.011	0.039	0.099	0.276	0.397	0.417	0.548
Victivallis vadensis (T)	19231	0.093	0.002	0.002	0.004	0.005	0.008	0.025	0.058	0.09	0.102	0.243	0.389
Veillonella sp. ICM51a	19231	0.055	0.001	0.002	0.003	0.003	0.005	0.008	0.018	0.043	0.056	0.129	0.202
bacterium NLAE-zl-H463	19231	0.035	0.002	0.002	0.003	0.003	0.004	0.009	0.028	0.052	0.092	0.145	0.293
Bifidobacterium catenulatum (T)	19231	0.031	0.001	0.002	0.002	0.005	0.006	0.012	0.028	0.04	0.062	0.11	0.183
Gordonibacter sp. CEBAS 1/15P	19231	0.025	0.002	0.002	0.003	0.003	0.006	0.013	0.025	0.036	0.04	0.062	0.085
Rothia dentocariosa	19231	0.009	0.001	0.002	0.002	0.003	0.004	0.006	0.009	0.015	0.018	0.025	0.037
Clostridium saccharogumia (T)	18881	0.115	0.002	0.003	0.005	0.013	0.026	0.072	0.131	0.192	0.213	0.288	0.586
Bacteroides sp. XO77B42	18881	0.029	0.001	0.001	0.002	0.002	0.002	0.005	0.01	0.021	0.082	0.14	0.268
bacterium NLAE-zl-H531	18881	0.006	0.001	0.001	0.002	0.002	0.002	0.004	0.006	0.008	0.009	0.013	0.017
Escherichia sp. M1N2G03	18531	0.027	0.001	0.001	0.002	0.003	0.004	0.01	0.024	0.031	0.067	0.108	0.146
Streptococcus sp. EO2001-01	18531	0.017	0.002	0.002	0.003	0.004	0.005	0.009	0.021	0.035	0.048	0.058	0.073
Blautia glucerasea (T)	18531	0.009	0.001	0.001	0.002	0.002	0.003	0.005	0.009	0.017	0.024	0.03	0.046
Shigella sp. enrichment culture clone E031	18531	0.007	0.002	0.002	0.002	0.002	0.003	0.005	0.009	0.01	0.014	0.02	0.024
bacterium NLAE-zl-P368	18531	0.004	0.001	0.001	0.001	0.002	0.002	0.003	0.006	0.008	0.009	0.012	0.012
Dialister sp. oral clone BS095	18182	0.029	0.001	0.001	0.002	0.002	0.003	0.008	0.017	0.025	0.032	0.167	0.249
bacterium NLAE-zl-H497	18182	0.02	0.002	0.002	0.002	0.003	0.004	0.007	0.01	0.026	0.044	0.071	0.087
Streptococcus sp. 2011 Oral MS E10	18182	0.017	0.001	0.001	0.002	0.002	0.002	0.008	0.013	0.019	0.023	0.065	0.122
human intestinal bacterium ARC-1	18182	0.012	0.001	0.001	0.002	0.003	0.005	0.008	0.013	0.022	0.032	0.036	0.052
Clostridiales bacterium 80/4	18182	0.012	0.001	0.002	0.002	0.002	0.003	0.007	0.014	0.024	0.033	0.036	0.049
bacterium NLAE-zl-P264	18182	0.012	0.001	0.001	0.002	0.003	0.003	0.006	0.011	0.017	0.018	0.046	0.062
Bacteroides salyersiae	17832	0.05	0.001	0.002	0.002	0.004	0.005	0.016	0.053	0.077	0.112	0.164	0.189
Acidaminococcus intestinalis	17832	0.031	0.003	0.003	0.004	0.004	0.008	0.019	0.043	0.06	0.067	0.093	0.13
Escherichia albertii KF1	17832	0.02	0.001	0.002	0.002	0.003	0.004	0.01	0.019	0.032	0.045	0.091	0.098
Escherichia coli O104:H4 str. 2009EL-2071	17832	0.017	0.001	0.002	0.003	0.003	0.004	0.008	0.015	0.03	0.048	0.079	0.095
Dialister sp. GBA27	17832	0.015	0.002	0.002	0.002	0.003	0.004	0.01	0.018	0.025	0.031	0.052	0.069
Ruminococcus sp. 15975	17832	0.013	0.002	0.002	0.003	0.005	0.006	0.009	0.016	0.019	0.022	0.033	0.055
bacterium 'New Zealand B'	17483	1095	0.001	0.001	0.002	0.004	0.004	0.015	0.08	2377	7061	7428	7452
Coprococcus eutactus (T)	17483	0.267	0.002	0.003	0.004	0.007	0.011	0.025	0.192	0.643	0.857	1389	1483
Parabacteroides gordonii (T)	17483	0.137	0.001	0.002	0.003	0.004	0.005	0.055	0.156	0.28	0.391	0.682	0.716
Bulleidia moorei	17483	0.051	0.001	0.001	0.002	0.002	0.003	0.005	0.01	0.015	0.017	0.103	0.592
Escherichia coli E24377A	17483	0.034	0.001	0.001	0.002	0.003	0.004	0.007	0.025	0.04	0.041	0.063	0.262
Bacteroides fragilis 638R	17483	0.027	0.001	0.002	0.002	0.002	0.003	0.006	0.012	0.026	0.036	0.151	0.311
Oxalobacter formigenes	17483	0.021	0.001	0.001	0.002	0.004	0.004	0.007	0.015	0.023	0.038	0.083	0.197
bacterium enrichment culture clone NBAR009	17483	0.011	0.002	0.002	0.002	0.003	0.004	0.005	0.012	0.016	0.021	0.023	0.025
Bacteroides oleiciplenus (T)	17483	0.01	0.001	0.001	0.002	0.002	0.002	0.004	0.009	0.016	0.018	0.031	0.036
Oscillibacter valericigenes (T)	17483	0.008	0.001	0.001	0.001	0.002	0.003	0.005	0.01	0.012	0.017	0.02	0.029
Prevotella sp. RZ	17133	0.056	0.002	0.003	0.004	0.005	0.007	0.019	0.074	0.099	0.129	0.28	0.359
bacterium ic1291	17133	0.039	0.001	0.002	0.002	0.003	0.004	0.006	0.012	0.02	0.035	0.07	0.207
Alistipes sp. JC136	17133	0.037	0.002	0.002	0.003	0.003	0.005	0.011	0.03	0.061	0.083	0.14	0.299
Shigella sp. JN-4	17133	0.032	0.001	0.002	0.002	0.003	0.003	0.006	0.018	0.043	0.07	0.159	0.236
Ruminococcus sp. 80/3	17133	0.01	0.002	0.002	0.003	0.003	0.004	0.007	0.012	0.014	0.016	0.029	0.042
Desulfovibrio piger (T)	16783	1091	0.079	0.094	0.127	0.141	0.259	0.54	1126	2703	2817	4611	4967
Barnesiella viscericola (T)	16783	0.278	0.002	0.002	0.002	0.003	0.006	0.017	0.065	0.155	0.556	1551	3664
Atopobium sp. ICM57	16783	0.017	0.002	0.002	0.002	0.002	0.003	0.006	0.013	0.019	0.022	0.078	0.112
Shigella flexneri 2a str. 2457T	16783	0.013	0.001	0.001	0.001	0.002	0.003	0.006	0.013	0.015	0.022	0.053	0.08
bacterium NLAE-zl-H536	16783	0.008	0.001	0.001	0.002	0.002	0.002	0.005	0.01	0.01	0.015	0.021	0.045
bacterium NLAE-zl-H250	16783	0.008	0.001	0.001	0.001	0.001	0.002	0.003	0.006	0.01	0.013	0.033	0.055
Sporobacter termitidis (T)	16783	0.007	0.002	0.002	0.003	0.003	0.004	0.006	0.01	0.012	0.014	0.019	0.02
Veillonella atypica (T)	16434	0.042	0.002	0.002	0.002	0.003	0.003	0.011	0.021	0.032	0.048	0.171	0.242
Granulicatella adiacens	16434	0.037	0.001	0.001	0.001	0.002	0.003	0.005	0.01	0.014	0.02	0.104	0.137
Bifidobacterium adolescentis (T)	16434	0.026	0.001	0.001	0.002	0.002	0.004	0.009	0.018	0.023	0.035	0.116	0.139
Veillonella tobetsuensis (T)	16434	0.022	0.001	0.002	0.002	0.002	0.003	0.006	0.01	0.014	0.019	0.029	0.16
Streptococcus sp. 2010 Ileo MS XIXb	16434	0.013	0.001	0.001	0.001	0.002	0.002	0.005	0.018	0.025	0.037	0.052	0.079
Adlercreutzia equolifaciens (T)	16434	0.011	0.001	0.001	0.002	0.002	0.005	0.008	0.012	0.016	0.022	0.032	0.05
Gemella sanguinis (T)	16434	0.011	0.001	0.001	0.002	0.002	0.003	0.006	0.012	0.015	0.025	0.049	0.057
Clostridium sp. AUH-JLC235	16434	0.008	0.002	0.002	0.003	0.003	0.004	0.007	0.01	0.012	0.014	0.016	0.017
Sutterella stercoricanis (T)	16084	1937	0.002	0.003	0.004	0.006	0.069	1142	2668	3331	4757	6498	7695
Bifidobacterium animalis (T)	16084	0.173	0.002	0.003	0.005	0.005	0.01	0.017	0.041	0.181	0.244	0.629	2397
Bacteroides nordii (T)	16084	0.032	0.002	0.002	0.003	0.004	0.006	0.014	0.026	0.04	0.046	0.077	0.297
Bifidobacterium ruminantium (T)	16084	0.02	0.001	0.002	0.003	0.004	0.005	0.008	0.015	0.031	0.065	0.099	0.108
bacterium NLAE-zl-H523	16084	0.013	0.002	0.002	0.003	0.004	0.005	0.01	0.018	0.024	0.028	0.032	0.033
swine fecal bacterium RF2B-Pec13	16084	0.012	0.001	0.001	0.002	0.002	0.003	0.008	0.015	0.018	0.024	0.041	0.056
bacterium Irt-JG1-64	16084	0.01	0.001	0.002	0.002	0.003	0.003	0.005	0.008	0.01	0.012	0.03	0.085
butyrate-producing bacterium L1-952	16084	0.007	0.001	0.001	0.002	0.002	0.002	0.004	0.008	0.013	0.015	0.022	0.025
Enterococcus faecium	15734	0.489	0.002	0.003	0.004	0.004	0.007	0.019	0.261	0.612	0.647	1687	2373
Clostridium perfringens	15734	0.448	0.003	0.003	0.005	0.007	0.009	0.047	0.267	1014	1294	1532	1853
Escherichia sp. enrichment culture clone NX	15734	0.058	0.001	0.002	0.004	0.004	0.005	0.009	0.025	0.076	0.133	0.193	0.204
butyrate-producing bacterium A2-166	15734	0.048	0.002	0.003	0.004	0.005	0.007	0.014	0.05	0.07	0.109	0.125	0.35
bacterium NLAE-zl-H8	15734	0.036	0.001	0.002	0.002	0.003	0.004	0.008	0.019	0.041	0.058	0.145	0.151
Veillonella atypica	15734	0.033	0.002	0.002	0.002	0.002	0.004	0.007	0.014	0.025	0.03	0.088	0.186
Shigella sp. BARD11	15734	0.03	0.001	0.002	0.002	0.003	0.004	0.008	0.019	0.035	0.084	0.164	0.222
Veillonella sp. oral clone VeillH4	15734	0.02	0.001	0.002	0.002	0.002	0.003	0.007	0.011	0.017	0.026	0.042	0.057
Bacteroides sp. DSM 12148	15734	0.014	0.001	0.002	0.002	0.002	0.003	0.005	0.008	0.014	0.017	0.033	0.078
Blautia sp. Ser5	15734	0.012	0.002	0.002	0.002	0.003	0.004	0.005	0.009	0.011	0.013	0.029	0.044
Acetanaerobacterium elongatum (T)	15734	0.012	0.002	0.002	0.002	0.003	0.004	0.005	0.013	0.023	0.033	0.036	0.052
Butyricimonas sp. JCM 18676	15734	0.009	0.001	0.002	0.002	0.002	0.003	0.006	0.01	0.018	0.019	0.033	0.035
Anaerotruncus colihominis (T)	15734	0.009	0.001	0.002	0.002	0.003	0.004	0.007	0.011	0.015	0.017	0.022	0.023
Turicibacter sanguinis	15734	0.008	0.001	0.002	0.002	0.003	0.003	0.005	0.01	0.013	0.016	0.019	0.027
Prevotella sp. DJF B116	15385	1502	0.002	0.002	0.003	0.004	0.007	0.016	0.181	1044	3727	8175	15494
Streptococcus mutans	15385	0.145	0.002	0.002	0.003	0.003	0.004	0.011	0.066	0.363	0.475	0.964	1088
Lactobacillus sp. B5406	15385	0.018	0.001	0.002	0.002	0.003	0.003	0.008	0.016	0.025	0.039	0.047	0.116
bacterium NLAE-zl-H449	15385	0.015	0.001	0.001	0.002	0.002	0.003	0.005	0.012	0.023	0.031	0.084	0.1
bacterium NLAE-zl-P460	15385	0.012	0.001	0.001	0.001	0.002	0.002	0.005	0.009	0.01	0.012	0.018	0.078
Lonsdalea quercina subsp. null	15385	0.009	0.001	0.001	0.001	0.002	0.003	0.005	0.008	0.019	0.024	0.031	0.034
Streptococcus genomosp. C6	15385	0.008	0.001	0.001	0.002	0.002	0.003	0.006	0.013	0.016	0.018	0.019	0.025
bacterium NLAE-zl-P575	15385	0.008	0.001	0.002	0.002	0.002	0.003	0.005	0.01	0.011	0.016	0.018	0.023
endophytic bacterium 135L-2	15385	0.007	0.001	0.001	0.001	0.002	0.002	0.005	0.009	0.011	0.016	0.018	0.023
bacterium NLAE-zl-H11	15385	0.006	0.001	0.001	0.002	0.002	0.002	0.004	0.007	0.01	0.013	0.018	0.022
Bacteroides stercoris (T)	15385	0.005	0.001	0.001	0.002	0.002	0.002	0.004	0.005	0.007	0.009	0.017	0.018
bacterium NLAE-zl-P371	15385	0.005	0.001	0.001	0.001	0.002	0.002	0.004	0.006	0.008	0.008	0.01	0.013
Phascolarctobacterium succinatutens	15035	0.994	0.003	0.003	0.004	0.162	0.249	0.458	1318	1671	2735	3669	4642
Bifidobacterium sp. CCFM8400	15035	0.018	0.002	0.002	0.004	0.005	0.006	0.01	0.018	0.024	0.044	0.061	0.087
Alloprevotella tannerae	15035	0.017	0.001	0.002	0.002	0.002	0.003	0.007	0.014	0.018	0.023	0.027	0.088
bacterium NLAE-zl-G19	15035	0.015	0.001	0.001	0.002	0.002	0.002	0.005	0.01	0.015	0.02	0.042	0.068
Shigella flexneri 5 str. 8401	15035	0.014	0.001	0.001	0.002	0.002	0.004	0.009	0.019	0.024	0.029	0.063	0.067
Bacteroides sp. NB-8	15035	0.013	0.001	0.001	0.002	0.002	0.003	0.005	0.015	0.027	0.038	0.049	0.06
Streptococcus australis	15035	0.008	0.001	0.001	0.002	0.002	0.004	0.005	0.009	0.015	0.019	0.022	0.029
bacterium NLAE-zl-P522	15035	0.008	0.001	0.001	0.002	0.002	0.004	0.006	0.01	0.011	0.012	0.015	0.035
bacterium NLAE-zl-P915	15035	0.007	0.001	0.001	0.001	0.002	0.002	0.004	0.008	0.013	0.013	0.026	0.037
Clostridiaceae bacterium DJF B063	15035	0.006	0.001	0.002	0.002	0.002	0.003	0.004	0.007	0.009	0.01	0.015	0.021
bacterium NLAE-zl-H314	15035	0.005	0.001	0.001	0.001	0.002	0.002	0.003	0.004	0.008	0.011	0.013	0.017
Finegoldia magna	14685	0.041	0.002	0.002	0.003	0.003	0.004	0.012	0.034	0.042	0.06	0.247	0.283
Collinsella sp. GD3	14685	0.037	0.002	0.002	0.003	0.005	0.006	0.014	0.036	0.044	0.087	0.101	0.149
Eggerthella sp. SDG-2	14685	0.015	0.001	0.002	0.002	0.002	0.004	0.008	0.015	0.031	0.036	0.053	0.076
Hungatella hathewayi	14685	0.014	0.001	0.001	0.002	0.002	0.002	0.004	0.007	0.021	0.022	0.045	0.114
butyrate-producing bacterium PH05YA06	14685	0.014	0.002	0.002	0.004	0.004	0.007	0.011	0.019	0.021	0.03	0.04	0.04
bacterium NLAE-zl-P402	14685	0.012	0.001	0.001	0.001	0.002	0.002	0.004	0.009	0.012	0.013	0.034	0.071
Veillonella sp. OK8	14685	0.009	0.001	0.002	0.002	0.003	0.004	0.005	0.009	0.016	0.019	0.039	0.04
bacterium NLAE-zl-H15	14685	0.006	0.001	0.001	0.001	0.002	0.003	0.005	0.007	0.008	0.01	0.013	0.015
bacterium mpn-isolate group 16	14685	0.005	0.002	0.002	0.002	0.002	0.002	0.004	0.006	0.008	0.009	0.01	0.01
Prevotella oris	14336	0.114	0.002	0.002	0.002	0.003	0.004	0.006	0.011	0.014	0.036	0.037	0.043
Veillonella sp. oral clone AA050	14336	0.024	0.002	0.002	0.003	0.003	0.004	0.009	0.016	0.024	0.045	0.046	0.091
Bifidobacterium sp. CCFM8399	14336	0.009	0.002	0.002	0.002	0.003	0.003	0.006	0.013	0.013	0.016	0.019	0.019
Alistipes indistinctus (T)	14336	0.008	0.001	0.001	0.002	0.002	0.003	0.004	0.008	0.012	0.014	0.019	0.025
Howardella ureilytica (T)	13986	0.112	0.01	0.01	0.017	0.032	0.038	0.067	0.169	0.2	0.231	0.287	0.427
Bacteroides nordii	13986	0.068	0.002	0.002	0.004	0.004	0.007	0.016	0.079	0.145	0.154	0.22	0.421
Clostridiales bacterium 20-2a	13986	0.04	0.002	0.003	0.004	0.004	0.009	0.028	0.054	0.064	0.071	0.165	0.167
Bacteroides sp. 31SF18	13986	0.016	0.001	0.002	0.002	0.002	0.002	0.007	0.019	0.028	0.036	0.058	0.065
Clostridiales bacterium 53-4c	13986	0.013	0.002	0.002	0.003	0.004	0.005	0.006	0.01	0.024	0.028	0.052	0.052
swine fecal bacterium RF2C-Xyl8	13986	0.008	0.001	0.002	0.003	0.003	0.004	0.008	0.012	0.012	0.015	0.016	0.02
Fusobacterium nucleatum subsp. animalis 4 8	13636	0.273	0.002	0.003	0.004	0.005	0.006	0.019	0.047	0.094	0.098	2087	3864
Porphyromonadaceae bacterium AIP925.11	13636	0.105	0.006	0.009	0.015	0.021	0.029	0.044	0.125	0.194	0.268	0.319	0.391
Bifidobacterium kashiwanohense (T)	13636	0.045	0.001	0.001	0.001	0.002	0.002	0.006	0.022	0.038	0.052	0.118	0.384
Eggerthella lenta	13636	0.041	0.001	0.001	0.001	0.002	0.002	0.005	0.011	0.015	0.019	0.045	0.167
bacterium OC48(2011)	13636	0.039	0.001	0.001	0.002	0.003	0.004	0.007	0.012	0.021	0.034	0.124	0.18
Streptococcus cristatus	13636	0.017	0.001	0.001	0.002	0.002	0.003	0.004	0.008	0.009	0.014	0.031	0.073
Escherichia coli str. K-12 substr. MG1655	13636	0.014	0.001	0.001	0.001	0.001	0.003	0.009	0.017	0.029	0.04	0.044	0.06
Shigella sp. JN-8	13636	0.009	0.001	0.001	0.002	0.002	0.003	0.005	0.01	0.014	0.016	0.022	0.034
Anaerofustis stercorihominis (T)	13636	0.008	0.001	0.001	0.002	0.002	0.003	0.004	0.009	0.012	0.017	0.026	0.031
Clostridium sp. BS-1	13636	0.007	0.001	0.001	0.002	0.002	0.002	0.005	0.009	0.01	0.013	0.02	0.021
bacterium NLAE-zl-P841	13287	0.054	0.001	0.001	0.002	0.002	0.003	0.006	0.012	0.024	0.17	0.274	0.438
Gemella sanguinis	13287	0.046	0.001	0.001	0.001	0.002	0.003	0.005	0.009	0.014	0.026	0.116	0.496
Fusobacterium nucleatum subsp. nucleatum	13287	0.016	0.002	0.002	0.003	0.003	0.004	0.005	0.008	0.015	0.019	0.036	0.056
Escherichia coli O111:H- str. 11128	13287	0.013	0.001	0.002	0.003	0.003	0.004	0.008	0.015	0.031	0.04	0.045	0.046
Escherichia sp. enrichment culture clone 11(2012)	13287	0.012	0.001	0.001	0.001	0.002	0.003	0.008	0.015	0.027	0.03	0.037	0.043
Shigella sp. 121402	13287	0.008	0.001	0.001	0.002	0.002	0.003	0.005	0.009	0.011	0.02	0.026	0.027
bacterium NLAE-zl-P299	12937	0.077	0.002	0.002	0.002	0.002	0.003	0.004	0.006	0.009	0.011	0.017	0.282
Sutterella parvirubra	12937	0.069	0.007	0.009	0.009	0.012	0.022	0.045	0.076	0.108	0.137	0.213	0.273
bacterium CTS-Mc1	12937	0.009	0.001	0.002	0.003	0.003	0.005	0.007	0.011	0.014	0.016	0.025	0.03
Bifidobacterium longum subsp. longum F8	12937	0.007	0.001	0.001	0.001	0.002	0.002	0.003	0.007	0.013	0.014	0.019	0.032
Campylobacter gracilis	12587	0.171	0.002	0.003	0.004	0.004	0.005	0.007	0.009	0.055	0.126	0.198	0.88
Eubacterium sp. 517	12587	0.142	0.004	0.004	0.006	0.008	0.012	0.024	0.054	0.101	0.108	1231	1.27
Prevotella bivia	12587	0.029	0.001	0.001	0.002	0.003	0.004	0.008	0.036	0.07	0.097	0.118	0.14
Tannerella forsythia	12587	0.016	0.002	0.002	0.002	0.003	0.004	0.005	0.016	0.036	0.049	0.067	0.101
Shigella dysenteriae	12587	0.012	0.001	0.002	0.002	0.003	0.004	0.005	0.01	0.016	0.034	0.052	0.058
Ruminococcus gnavus	12587	0.012	0.001	0.001	0.002	0.002	0.003	0.005	0.011	0.012	0.018	0.05	0.076
Actinomyces graevenitzii	12587	0.007	0.001	0.001	0.002	0.002	0.002	0.005	0.01	0.012	0.016	0.019	0.021
bacterium NLAE-zl-H78	12587	0.006	0.001	0.001	0.002	0.002	0.002	0.004	0.006	0.007	0.013	0.02	0.028
bacterium NLAE-zl-P146	12587	0.005	0.001	0.001	0.002	0.002	0.003	0.004	0.006	0.007	0.008	0.011	0.017
Clostridiales bacterium Art 12/1	12238	1664	0.002	0.003	0.012	0.02	0.035	0.337	0.689	1892	2784	9805	11.71
Lactococcus lactis	12238	0.149	0.002	0.002	0.003	0.004	0.006	0.009	0.052	0.153	0.214	0.332	0.808
Veillonella sp. oral clone VeillE3	12238	0.111	0.001	0.001	0.002	0.002	0.005	0.009	0.022	0.068	0.149	0.22	0.607
Blautia producta	12238	0.021	0.001	0.002	0.002	0.002	0.003	0.009	0.021	0.047	0.053	0.06	0.079
Actinomyces sp. ChDC B197	12238	0.01	0.001	0.001	0.001	0.001	0.003	0.005	0.008	0.011	0.018	0.03	0.046
Escherichia sp. SW86	12238	0.009	0.001	0.002	0.002	0.002	0.003	0.005	0.011	0.017	0.019	0.026	0.027
Escherichia sp. enrichment culture clone NBAR015	12238	0.008	0.001	0.001	0.001	0.001	0.002	0.004	0.011	0.015	0.017	0.02	0.022
bacterium P718	12238	0.007	0.001	0.001	0.001	0.001	0.002	0.006	0.01	0.011	0.013	0.019	0.021
Clostridiales bacterium DJF RP51	12238	0.005	0.001	0.002	0.002	0.003	0.003	0.005	0.006	0.006	0.007	0.01	0.013
bacterium NLAE-zl-C315	12238	0.005	0.001	0.001	0.001	0.001	0.002	0.003	0.005	0.007	0.008	0.013	0.019
bacterium NLAE-zl-P108	12238	0.004	0.001	0.001	0.001	0.001	0.002	0.002	0.004	0.005	0.007	0.011	0.018
bacterium NLAE-zl-C184	12238	0.003	0.001	0.001	0.001	0.001	0.002	0.002	0.004	0.005	0.006	0.007	0.01
Parasutterella secunda (T)	11888	0.866	0.001	0.002	0.002	0.002	0.005	0.044	1439	2152	2805	3748	4045
Candidatus Bacteroides timonensis	11888	0.272	0.001	0.001	0.002	0.003	0.004	0.008	0.023	0.133	0.404	2524	2921
Ruminococcus sp. WAL 17306	11888	0.134	0.001	0.001	0.002	0.002	0.002	0.004	0.013	0.02	0.044	0.185	0.941
bacterium IARFR2341D	11888	0.059	0.001	0.002	0.003	0.004	0.005	0.009	0.046	0.126	0.213	0.239	0.307
Prevotella disiens	11888	0.032	0.001	0.002	0.002	0.003	0.005	0.009	0.03	0.05	0.058	0.119	0.235
Veillonella sp. oral clone VeillF3	11888	0.028	0.001	0.001	0.002	0.002	0.003	0.006	0.015	0.018	0.021	0.101	0.231
bacterium NLAE-zl-P133	11888	0.011	0.001	0.001	0.003	0.003	0.003	0.007	0.014	0.023	0.025	0.029	0.035
bacterium NLAE-zl-H14	11888	0.007	0.001	0.001	0.001	0.002	0.002	0.004	0.009	0.01	0.012	0.017	0.03
bacterium NLAE-zl-H9	11888	0.005	0.001	0.002	0.002	0.002	0.002	0.004	0.005	0.009	0.01	0.013	0.014
bacterium IARFR573	11538	0.1	0.003	0.003	0.004	0.005	0.009	0.022	0.056	0.092	0.214	0.627	0.719
Bifidobacterium sp. 126	11538	0.049	0.002	0.002	0.002	0.003	0.005	0.009	0.03	0.117	0.161	0.204	0.285
Trabulsiella odontotermitis	11538	0.021	0.001	0.002	0.002	0.003	0.005	0.006	0.015	0.019	0.043	0.06	0.109
human oral bacterium AC25	11538	0.015	0.001	0.001	0.001	0.001	0.002	0.004	0.008	0.021	0.026	0.065	0.099
Parabacteroides gordonii	11538	0.014	0.002	0.002	0.003	0.003	0.004	0.009	0.017	0.024	0.034	0.052	0.052
Eubacterium dolichum	11538	0.013	0.001	0.002	0.002	0.003	0.005	0.008	0.019	0.024	0.027	0.032	0.035
bacterium GC50(2011)	11538	0.011	0.001	0.002	0.002	0.003	0.003	0.006	0.013	0.023	0.024	0.037	0.048
Escherichia coli O157:H7 str. EDL933	11538	0.011	0.001	0.001	0.002	0.003	0.004	0.006	0.012	0.017	0.028	0.042	0.045
Lactonifactor longoviformis (T)	11538	0.01	0.002	0.002	0.002	0.003	0.004	0.006	0.012	0.018	0.018	0.029	0.037
Streptococcus vestibularis (T)	11538	0.006	0.001	0.001	0.001	0.002	0.002	0.004	0.008	0.01	0.014	0.02	0.021
Fusobacterium nucleatum subsp. animalis	11189	0.092	0.002	0.003	0.004	0.004	0.005	0.008	0.025	0.099	0.116	0.569	0.924
Anaerostipes caccae (T)	11189	0.045	0.002	0.002	0.002	0.003	0.004	0.009	0.035	0.09	0.139	0.189	0.262
bacterium NLAE-zl-H378	11189	0.033	0.001	0.002	0.002	0.002	0.003	0.01	0.024	0.052	0.1	0.144	0.177
Streptococcus salivarius subsp. null MN-ZLW-002	11189	0.023	0.001	0.002	0.002	0.002	0.002	0.004	0.01	0.016	0.029	0.14	0.253
Shigella sp. 4091	11189	0.019	0.001	0.002	0.002	0.004	0.005	0.009	0.018	0.037	0.065	0.071	0.082
bacterium mpn-isolate group 15	11189	0.015	0.002	0.002	0.002	0.002	0.003	0.007	0.015	0.024	0.029	0.065	0.069
Bifidobacterium dentium (T)	11189	0.013	0.001	0.002	0.002	0.003	0.003	0.009	0.019	0.023	0.025	0.027	0.036
Clostridium sp. enrichment culture clone NHT38	11189	0.011	0.002	0.002	0.002	0.003	0.004	0.009	0.017	0.021	0.023	0.024	0.028
butyrate-producing bacterium M50/1	11189	0.008	0.001	0.001	0.002	0.002	0.002	0.004	0.008	0.01	0.011	0.033	0.057
bacterium NLAE-zl-P631	11189	0.005	0.001	0.001	0.001	0.001	0.002	0.004	0.005	0.008	0.011	0.013	0.017
Lactobacillus acidophilus	10839	0.441	0.002	0.002	0.003	0.005	0.008	0.02	0.056	0.063	0.066	0.182	3.33
bacterium NLAE-zl-P732	10839	0.129	0.001	0.001	0.002	0.002	0.005	0.025	0.179	0.25	0.254	0.361	0.696
Gemella haemolysans (T)	10839	0.068	0.001	0.001	0.001	0.002	0.003	0.004	0.01	0.033	0.058	0.362	0.773
Senegalimassilia anaerobia JC110	10839	0.054	0.002	0.003	0.004	0.005	0.007	0.015	0.071	0.081	0.216	0.228	0.25
Veillonella sp. MSA12	10839	0.046	0.001	0.001	0.001	0.001	0.002	0.005	0.013	0.017	0.022	0.042	0.336
Escherichia coli ED1a	10839	0.037	0.001	0.001	0.002	0.002	0.003	0.006	0.011	0.014	0.017	0.021	0.251
Slackia heliotrinireducens (T)	10839	0.019	0.001	0.002	0.003	0.004	0.005	0.011	0.024	0.037	0.043	0.064	0.078
Escherichia coli O157:H7 str. TW14588	10839	0.011	0.003	0.003	0.003	0.003	0.004	0.009	0.014	0.019	0.02	0.026	0.034
bacterium enrichment culture clone Jdgsrb064	10839	0.011	0.001	0.001	0.003	0.003	0.004	0.006	0.014	0.02	0.026	0.037	0.04
bacterium NLAE-zl-C557	10839	0.009	0.002	0.002	0.003	0.003	0.003	0.008	0.014	0.016	0.017	0.02	0.023
bacterium NLAE-zl-H75	10839	0.008	0.002	0.002	0.002	0.002	0.003	0.005	0.009	0.011	0.016	0.028	0.033
bacterium NLAE-zl-P280	10839	0.007	0.001	0.001	0.001	0.001	0.003	0.005	0.008	0.011	0.012	0.019	0.029
Escherichia sp. enrichment culture clone NBAR020	10839	0.006	0.002	0.002	0.002	0.002	0.003	0.004	0.006	0.01	0.011	0.014	0.025
Actinomyces genomosp. C2	10839	0.006	0.001	0.002	0.002	0.002	0.003	0.005	0.008	0.011	0.013	0.017	0.02
Clostridium glycyrrhizinilyticum (T)	10839	0.006	0.002	0.002	0.002	0.002	0.003	0.005	0.009	0.01	0.01	0.018	0.018
bacterium NLAE-zl-P438	10839	0.006	0.001	0.001	0.002	0.002	0.003	0.004	0.005	0.008	0.01	0.013	0.022
Phascolarctobacterium succinatutens YIT 12067	10.49	0.63	0.004	0.005	0.005	0.01	0.134	0.615	0.89	1104	1167	1585	1829
Campylobacter concisus	10.49	0.372	0.001	0.002	0.002	0.002	0.003	0.005	0.014	0.022	0.043	0.793	3606
Prevotella oulorum	10.49	0.075	0.002	0.002	0.002	0.003	0.004	0.005	0.01	0.018	0.03	0.126	0.593
Clostridium lactatifermentans (T)	10.49	0.069	0.002	0.003	0.004	0.004	0.005	0.019	0.073	0.105	0.128	0.219	0.403
Enterococcus faecalis	10.49	0.068	0.001	0.001	0.002	0.002	0.003	0.017	0.059	0.09	0.154	0.259	0.413
Fusobacterium nucleatum subsp. polymorphum	10.49	0.049	0.002	0.002	0.003	0.003	0.004	0.007	0.012	0.016	0.034	0.036	0.355
bacterium MCF9(2011)	10.49	0.028	0.002	0.002	0.003	0.003	0.005	0.011	0.026	0.062	0.065	0.115	0.147
TM7 phylum sp. oral clone CW040	10.49	0.022	0.002	0.002	0.002	0.002	0.003	0.005	0.008	0.011	0.012	0.107	0.222
Veillonella sp. AS16	10.49	0.018	0.002	0.002	0.002	0.003	0.003	0.006	0.015	0.028	0.047	0.078	0.1
Parabacteroides goldsteinii	10.49	0.015	0.002	0.002	0.003	0.004	0.004	0.009	0.025	0.03	0.033	0.046	0.047
bacterium NLAE-zl-P871	10.49	0.009	0.001	0.002	0.002	0.002	0.002	0.005	0.011	0.016	0.019	0.023	0.034
Burkholderiales bacterium Smarlab 3302047	10.14	0.505	0.002	0.002	0.004	0.005	0.009	0.019	0.407	0.864	1487	2541	3359
Prevotella oulorum (T)	10.14	0.214	0.002	0.002	0.002	0.003	0.004	0.011	0.128	0.271	0.317	0.596	1.67
bacterium NLAE-zl-P161	10.14	0.155	0.001	0.001	0.001	0.002	0.002	0.003	0.005	0.008	0.012	0.014	1319
bacterium NLAE-zl-C524	10.14	0.055	0.001	0.001	0.002	0.002	0.003	0.009	0.022	0.041	0.091	0.376	0.562
Bacteroides sp. S-17	10.14	0.025	0.001	0.001	0.001	0.002	0.002	0.004	0.009	0.012	0.013	0.048	0.205
Actinomyces naeslundii	10.14	0.019	0.001	0.001	0.002	0.002	0.002	0.005	0.014	0.031	0.04	0.088	0.123
Escherichia coli O25b:H4-ST131 str. EC958	10.14	0.01	0.001	0.001	0.001	0.002	0.003	0.006	0.008	0.016	0.019	0.035	0.049
butyrate-producing bacterium M62/1	10.14	0.01	0.002	0.002	0.002	0.002	0.003	0.005	0.01	0.015	0.016	0.018	0.042
Ruminococcus sp. RLB2	10.14	0.009	0.001	0.002	0.002	0.002	0.002	0.006	0.013	0.019	0.022	0.026	0.027
Escherichia sp. enrichment culture clone NBAR004	10.14	0.009	0.002	0.002	0.003	0.003	0.004	0.005	0.012	0.016	0.021	0.029	0.031
swine fecal bacterium SD-Xyl5	10.14	0.008	0.002	0.002	0.002	0.002	0.003	0.004	0.005	0.007	0.01	0.02	0.049
Clostridium sp. NML 04A032	10.14	0.007	0.001	0.002	0.002	0.002	0.004	0.006	0.01	0.012	0.014	0.019	0.021
bacterium NLAE-zl-P96	10.14	0.004	0.001	0.001	0.001	0.001	0.002	0.003	0.004	0.007	0.009	0.01	0.01
Clostridium celatum	9.79	0.053	0.002	0.003	0.003	0.004	0.005	0.013	0.025	0.054	0.102	0.221	0.363
Atopobium parvulum	9.79	0.04	0.001	0.001	0.002	0.002	0.004	0.006	0.014	0.032	0.036	0.191	0.375
Haemophilus sputorum HK 2154	9.79	0.021	0.002	0.003	0.003	0.003	0.004	0.005	0.01	0.017	0.043	0.128	0.156
Clostridium colinum (T)	9.79	0.016	0.002	0.002	0.003	0.003	0.004	0.008	0.014	0.027	0.05	0.062	0.072
Clostridium ramosum (T)	9.79	0.014	0.001	0.002	0.002	0.003	0.004	0.006	0.01	0.016	0.021	0.062	0.097
Escherichia coli KO11FL	9.79	0.011	0.002	0.002	0.003	0.003	0.004	0.005	0.014	0.018	0.02	0.03	0.044
Eubacterium infirmum	9.79	0.009	0.001	0.001	0.002	0.002	0.004	0.008	0.015	0.016	0.018	0.018	0.019
bacterium NLAE-zl-P276	9.79	0.007	0.002	0.002	0.002	0.003	0.004	0.006	0.008	0.01	0.01	0.016	0.021
Bacteroides sp. enrichment culture clone CS3	9.79	0.006	0.001	0.001	0.002	0.002	0.003	0.004	0.008	0.011	0.015	0.016	0.021
unidentified rumen bacterium RF5	9.79	0.005	0.001	0.001	0.002	0.002	0.003	0.004	0.006	0.009	0.009	0.01	0.014
Blautia schinkii (T)	9.79	0.005	0.001	0.001	0.002	0.002	0.002	0.004	0.005	0.01	0.011	0.013	0.013
Lactobacillus sp. oral clone CX036	9441	0.34	0.002	0.002	0.003	0.004	0.005	0.018	0.034	0.076	0.534	2969	3744
Fusobacterium sp. DJF B100	9441	0.229	0.001	0.002	0.002	0.003	0.005	0.029	0.257	0.387	0.607	1019	1411
Bacteroides sp. 2011 Ileo VSA C9	9441	0.145	0.002	0.002	0.003	0.004	0.005	0.016	0.155	0.269	0.427	0.59	0.806
Eubacteriaceae bacterium DJF VR85	9441	0.027	0.001	0.002	0.002	0.002	0.004	0.011	0.058	0.063	0.064	0.066	0.084
Escherichia sp. 63	9441	0.019	0.001	0.001	0.002	0.002	0.004	0.007	0.018	0.046	0.071	0.081	0.084
Streptococcus sp. S16-11	9441	0.015	0.001	0.001	0.002	0.003	0.005	0.011	0.017	0.028	0.039	0.047	0.055
unidentified rumen bacterium RFN75	9441	0.012	0.003	0.004	0.004	0.004	0.005	0.01	0.017	0.018	0.022	0.026	0.028
Streptococcus constellatus subsp. null	9441	0.012	0.002	0.002	0.002	0.002	0.003	0.004	0.011	0.013	0.014	0.034	0.072
Haemophilus sputorum	9441	0.011	0.001	0.001	0.001	0.002	0.002	0.005	0.013	0.015	0.02	0.04	0.061
Escherichia sp. enrichment culture clone NBAR001	9441	0.011	0.002	0.003	0.003	0.004	0.005	0.008	0.012	0.019	0.021	0.033	0.039
Streptococcus infantis	9441	0.01	0.001	0.001	0.002	0.002	0.003	0.005	0.011	0.015	0.017	0.021	0.046
bacterium ic1379	9441	0.009	0.001	0.001	0.002	0.002	0.003	0.006	0.01	0.015	0.021	0.03	0.039
bacterium NLAE-zl-P218	9441	0.009	0.001	0.001	0.001	0.001	0.002	0.004	0.009	0.016	0.019	0.028	0.045
bacterium NLAE-zl-C518	9441	0.008	0.001	0.001	0.001	0.002	0.002	0.004	0.009	0.015	0.015	0.018	0.031
Ruminococcus sp. YE58	9441	0.007	0.001	0.001	0.001	0.002	0.002	0.006	0.009	0.011	0.016	0.019	0.022
Escherichia coli UTI89	9441	0.007	0.001	0.002	0.003	0.003	0.003	0.005	0.01	0.012	0.012	0.014	0.017
Veillonella sp. JL-2	9441	0.006	0.002	0.002	0.002	0.002	0.003	0.005	0.008	0.01	0.01	0.02	0.024
Clostridium bolteae (T)	9441	0.006	0.001	0.001	0.001	0.002	0.002	0.003	0.008	0.011	0.013	0.013	0.016
Streptococcus parasanguinis ATCC 15912	9441	0.005	0.001	0.001	0.001	0.001	0.001	0.003	0.005	0.006	0.01	0.015	0.02
Streptococcus sp. 2011 Oral MS H4	9441	0.004	0.001	0.001	0.001	0.001	0.002	0.003	0.006	0.007	0.009	0.011	0.013
bacterium NLAE-zl-H34	9441	0.004	0.001	0.001	0.001	0.002	0.002	0.003	0.005	0.009	0.009	0.01	0.01
Fusobacterium periodonticum	9091	0.309	0.001	0.002	0.002	0.003	0.003	0.006	0.017	0.019	0.066	0.272	2982
Peptostreptococcus sp. P4P 31 P3	9091	0.086	0.002	0.002	0.002	0.002	0.003	0.007	0.01	0.065	0.114	0.522	0.847
Oribacterium sinus	9091	0.082	0.001	0.001	0.002	0.002	0.003	0.006	0.013	0.023	0.056	0.702	0.938
Olsenella sp. 1183	9091	0.072	0.004	0.004	0.005	0.005	0.008	0.018	0.041	0.058	0.226	0.433	0.486
Roseburia sp. DJF VR77	9091	0.069	0.003	0.004	0.005	0.007	0.018	0.038	0.071	0.125	0.15	0.269	0.334
Enterobacter aerogenes	9091	0.068	0.001	0.001	0.002	0.003	0.004	0.018	0.054	0.12	0.142	0.273	0.429
Parabacteroides goldsteinii (T)	9091	0.027	0.002	0.002	0.004	0.004	0.005	0.012	0.021	0.028	0.057	0.152	0.175
bacterium mpn-isolate group 26	9091	0.022	0.002	0.002	0.002	0.003	0.004	0.01	0.017	0.053	0.07	0.086	0.094
Escherichia sp. 23	9091	0.021	0.001	0.001	0.002	0.002	0.003	0.005	0.009	0.041	0.061	0.092	0.129
Prevotella albensis (T)	9091	0.019	0.002	0.002	0.003	0.004	0.004	0.01	0.022	0.044	0.057	0.064	0.068
Escherichia sp. 42	9091	0.015	0.001	0.001	0.002	0.002	0.003	0.008	0.023	0.032	0.04	0.044	0.053
Streptococcus parasanguinis (T)	9091	0.014	0.002	0.002	0.003	0.003	0.005	0.009	0.011	0.016	0.031	0.062	0.073
Abiotrophia defectiva	9091	0.012	0.001	0.001	0.003	0.004	0.005	0.008	0.016	0.026	0.027	0.03	0.034
Roseburia hominis (T)	9091	0.01	0.002	0.002	0.002	0.002	0.003	0.006	0.012	0.014	0.02	0.04	0.049
Actinomyces sp. S6-Spd3	9091	0.008	0.001	0.001	0.002	0.002	0.003	0.004	0.009	0.01	0.011	0.012	0.042
bacterium NLAE-zl-H23	9091	0.008	0.001	0.001	0.001	0.002	0.002	0.005	0.01	0.016	0.018	0.019	0.02
bacterium NLAE-zl-P375	9091	0.006	0.001	0.001	0.002	0.002	0.003	0.004	0.006	0.008	0.013	0.018	0.025
bacterium NLAE-zl-P448	9091	0.004	0.001	0.001	0.001	0.002	0.002	0.003	0.005	0.007	0.009	0.01	0.01
Olsenella sp. SK9K4	8741	0.157	0.002	0.002	0.002	0.003	0.005	0.028	0.221	0.372	0.453	0.693	0.833
Haemophilus pittmaniae	8741	0.045	0.001	0.001	0.002	0.002	0.003	0.005	0.017	0.038	0.053	0.256	0.402
Lactovum miscens (T)	8741	0.031	0.001	0.001	0.001	0.001	0.002	0.004	0.013	0.035	0.065	0.222	0.266
Escherichia sp. 4	8741	0.023	0.002	0.002	0.002	0.003	0.003	0.005	0.014	0.019	0.023	0.039	0.163
Streptococcus intermedius	8741	0.022	0.002	0.002	0.003	0.003	0.004	0.005	0.006	0.01	0.06	0.09	0.16
Shigella flexneri 2a str. 301	8741	0.022	0.001	0.001	0.001	0.001	0.002	0.005	0.011	0.015	0.023	0.031	0.162
bacterium NLAE-zl-P296	8741	0.013	0.001	0.001	0.001	0.002	0.002	0.006	0.018	0.031	0.033	0.045	0.052
[Clostridium] innocuum	8741	0.01	0.002	0.002	0.002	0.003	0.003	0.005	0.011	0.019	0.032	0.035	0.037
Escherichia coli str. 'clone D i2'	8741	0.01	0.002	0.002	0.003	0.003	0.005	0.009	0.012	0.016	0.021	0.022	0.022
Escherichia sp. SOD-7317	8741	0.01	0.001	0.002	0.003	0.003	0.004	0.009	0.015	0.015	0.017	0.019	0.026
Bifidobacterium bifidum BGN4	8741	0.008	0.001	0.001	0.002	0.003	0.004	0.007	0.01	0.018	0.019	0.019	0.021
Coprococcus comes (T)	8741	0.007	0.001	0.001	0.002	0.002	0.002	0.004	0.009	0.011	0.017	0.021	0.025
swine fecal bacterium SD-Pec10	8741	0.006	0.001	0.001	0.001	0.002	0.002	0.004	0.009	0.009	0.01	0.017	0.022
bacterium NLAE-zl-H195	8741	0.006	0.001	0.001	0.002	0.002	0.002	0.003	0.006	0.008	0.01	0.013	0.024
estrogen-degrading bacterium KC13	8741	0.006	0.001	0.001	0.001	0.001	0.002	0.004	0.008	0.01	0.011	0.012	0.016
bacterium NLAE-zl-G417	8741	0.005	0.001	0.001	0.002	0.002	0.002	0.004	0.008	0.01	0.012	0.013	0.014
bacterium NLAE-zl-P213	8741	0.004	0.001	0.001	0.001	0.002	0.002	0.003	0.005	0.006	0.007	0.008	0.01
Bifidobacterium sp. h12	8392	0.475	0.001	0.002	0.002	0.002	0.003	0.004	0.039	0.149	0.667	1148	4448
Prevotella melaninogenica	8392	0.415	0.002	0.003	0.004	0.004	0.004	0.011	0.053	0.248	1043	1705	3581
Fusobacterium sp. oral clone BS011	8392	0.283	0.001	0.002	0.003	0.004	0.006	0.01	0.029	0.054	0.064	0.097	2742
Klebsiella sp. Y9	8392	0.207	0.002	0.002	0.004	0.005	0.01	0.035	0.104	0.171	0.235	0.327	1622
Lactobacillus crispatus ST1	8392	0.167	0.005	0.005	0.005	0.005	0.006	0.018	0.184	0.497	0.557	0.805	0.849
Haemophilus pittmaniae (T)	8392	0.085	0.002	0.002	0.003	0.004	0.006	0.011	0.041	0.103	0.143	0.496	0.681
Bacteroides sp. XB44A	8392	0.07	0.001	0.001	0.001	0.002	0.003	0.008	0.037	0.063	0.114	0.219	0.549
Klebsiella variicola	8392	0.065	0.001	0.002	0.003	0.004	0.006	0.014	0.082	0.17	0.227	0.271	0.286
Leptotrichia sp.	8392	0.065	0.002	0.002	0.004	0.004	0.006	0.009	0.013	0.018	0.021	0.025	0.581
Lactococcus lactis subsp. lactis	8392	0.044	0.002	0.002	0.003	0.003	0.003	0.004	0.008	0.01	0.012	0.092	0.413
Escherichia coli SMS-3-5	8392	0.033	0.001	0.001	0.002	0.003	0.003	0.009	0.017	0.073	0.099	0.13	0.186
Pantoea sp. NIIST-186	8392	0.028	0.003	0.003	0.003	0.003	0.004	0.008	0.027	0.033	0.035	0.049	0.181
Bacteroides stercoris ATCC 43183	8392	0.027	0.002	0.002	0.002	0.002	0.003	0.011	0.031	0.05	0.095	0.117	0.12
Veillonella sp. OK11	8392	0.021	0.002	0.002	0.002	0.003	0.004	0.005	0.007	0.009	0.012	0.014	0.164
Parabacteroides chinchillae	8392	0.018	0.001	0.001	0.002	0.002	0.003	0.005	0.012	0.052	0.081	0.083	0.087
Peptoniphilus sp. 2002-2300004	8392	0.016	0.001	0.001	0.001	0.001	0.002	0.004	0.012	0.019	0.057	0.092	0.101
bacterium NLAE-zl-C558	8392	0.016	0.002	0.002	0.002	0.002	0.003	0.009	0.02	0.026	0.036	0.063	0.071
bacterium enrichment culture clone NBAR010	8392	0.012	0.001	0.001	0.003	0.003	0.004	0.009	0.019	0.023	0.027	0.031	0.032
Veillonella parvula DSM 2008	8392	0.012	0.002	0.002	0.003	0.003	0.004	0.007	0.012	0.014	0.021	0.025	0.055
Escherichia sp. C26	8392	0.007	0.002	0.002	0.002	0.003	0.003	0.005	0.009	0.011	0.016	0.019	0.021
Veillonella sp. OK7-1	8392	0.007	0.001	0.001	0.002	0.002	0.002	0.005	0.01	0.012	0.014	0.015	0.016
bacterium enrichment culture clone NBAR007	8392	0.006	0.001	0.001	0.002	0.002	0.003	0.006	0.009	0.011	0.011	0.015	0.015
Subdoligranulum variabile (T)	8392	0.005	0.001	0.002	0.002	0.002	0.003	0.004	0.009	0.01	0.012	0.013	0.014
bacterium NLAE-zl-P64	8392	0.004	0.001	0.001	0.001	0.001	0.002	0.003	0.004	0.005	0.006	0.016	0.02
bacterium NLAE-zl-P430	8392	0.003	0.001	0.001	0.002	0.002	0.002	0.003	0.004	0.005	0.005	0.005	0.007
bacterium NLAE-zl-H438	8392	0.003	0.001	0.001	0.001	0.002	0.002	0.003	0.003	0.004	0.004	0.005	0.005
bacterium NLAE-zl-P7	8392	0.003	0.001	0.001	0.001	0.001	0.002	0.002	0.003	0.004	0.004	0.005	0.007
Corynebacterium sp. oral clone 3RH-18	8042	0.396	0.002	0.002	0.002	0.003	0.003	0.009	0.017	0.024	0.03	0.036	4002
Synergistes sp. RMA 16088	8042	0.099	0.005	0.006	0.007	0.008	0.009	0.021	0.034	0.077	0.415	0.597	0.667
bacterium enrichment culture clone aHCH7 A10	8042	0.098	0.001	0.001	0.001	0.001	0.003	0.005	0.012	0.021	0.042	0.057	0.939
Cloacibacillus evryensis	8042	0.058	0.002	0.002	0.002	0.002	0.006	0.02	0.046	0.079	0.093	0.106	0.374
Veillonella sp. oral clone X042	8042	0.054	0.001	0.001	0.002	0.002	0.003	0.006	0.01	0.014	0.025	0.028	0.497
bacterium NLAE-zl-H313	8042	0.046	0.001	0.001	0.001	0.002	0.003	0.004	0.007	0.01	0.012	0.044	0.439
Kluyvera intermedia	8042	0.035	0.001	0.001	0.002	0.003	0.004	0.023	0.036	0.071	0.109	0.137	0.149
Veillonella sp. oral clone VeillB9	8042	0.021	0.001	0.002	0.002	0.002	0.002	0.005	0.01	0.018	0.021	0.028	0.162
Streptococcus sp. oral clone FN051	8042	0.019	0.001	0.001	0.002	0.002	0.003	0.006	0.014	0.024	0.03	0.085	0.128
Porphyromonas catoniae	8042	0.009	0.002	0.002	0.003	0.004	0.005	0.008	0.014	0.017	0.018	0.018	0.019
Shigella sp. DBC-1	8042	0.009	0.001	0.001	0.002	0.003	0.003	0.007	0.012	0.015	0.017	0.018	0.025
Clostridium irregulare (T)	8042	0.008	0.002	0.002	0.002	0.002	0.003	0.005	0.011	0.017	0.017	0.018	0.027
Brenneria nigrifluens	8042	0.008	0.002	0.003	0.003	0.003	0.004	0.005	0.01	0.011	0.012	0.012	0.026
Escherichia coli LY180	8042	0.008	0.001	0.001	0.002	0.003	0.004	0.006	0.011	0.016	0.016	0.018	0.02
bacterium NLAE-zl-P890	8042	0.007	0.001	0.001	0.002	0.002	0.003	0.005	0.008	0.015	0.016	0.016	0.02
bacterium NLAE-zl-P171	8042	0.007	0.001	0.001	0.001	0.001	0.002	0.004	0.008	0.011	0.013	0.022	0.029
bacterium NLAE-zl-H119	8042	0.006	0.001	0.002	0.002	0.003	0.004	0.005	0.007	0.011	0.015	0.017	0.017
bacterium NLAE-zl-H199	8042	0.006	0.001	0.002	0.002	0.002	0.003	0.005	0.008	0.01	0.012	0.013	0.015
bacterium MCF13(2011)	8042	0.006	0.001	0.001	0.002	0.002	0.002	0.004	0.008	0.009	0.01	0.011	0.017
Bifidobacterium longum subsp. longum KACC 91563	8042	0.004	0.001	0.001	0.001	0.002	0.002	0.004	0.005	0.005	0.006	0.006	0.007
bacterium NLAE-zl-P734	8042	0.003	0.001	0.001	0.001	0.001	0.002	0.002	0.003	0.005	0.005	0.009	0.013
bacterium NLAE-zl-H482	8042	0.003	0.001	0.001	0.001	0.001	0.002	0.003	0.003	0.004	0.004	0.005	0.005
Streptococcus lutetiensis	7692	0.725	0.001	0.002	0.003	0.003	0.004	0.013	0.116	0.182	0.183	0.505	7188
Lactobacillus gasseri (T)	7692	0.487	0.002	0.002	0.003	0.003	0.008	0.014	0.109	0.181	0.995	1085	4265
Lactobacillus salivarius	7692	0.203	0.001	0.002	0.002	0.003	0.004	0.01	0.051	0.129	0.59	0.833	1.66
Enterococcus gallinarum	7692	0.167	0.003	0.003	0.003	0.004	0.005	0.006	0.012	0.02	0.033	0.091	1662
Clostridium paraputrificum	7692	0.114	0.001	0.002	0.002	0.003	0.004	0.01	0.029	0.174	0.198	0.882	0.926
Lactobacillus vaginalis	7692	0.096	0.002	0.002	0.003	0.004	0.004	0.008	0.019	0.155	0.162	0.75	0.781
Prevotella sp. oral clone IK062	7692	0.096	0.002	0.003	0.003	0.004	0.007	0.032	0.096	0.165	0.237	0.404	0.528
Gemella sp. 933-88	7692	0.079	0.002	0.002	0.002	0.002	0.003	0.005	0.01	0.01	0.035	0.265	0.77
Clostridium disporicum (T)	7692	0.06	0.001	0.001	0.002	0.002	0.003	0.006	0.017	0.045	0.152	0.368	0.482
Prevotella dentalis (T)	7692	0.056	0.001	0.001	0.002	0.003	0.004	0.007	0.016	0.054	0.243	0.282	0.388
Lactobacillus sakei	7692	0.039	0.002	0.002	0.003	0.003	0.004	0.011	0.04	0.105	0.12	0.171	0.189
Parvimonas micra	7692	0.037	0.002	0.002	0.002	0.003	0.004	0.005	0.028	0.055	0.103	0.108	0.242
Prevotella timonensis (T)	7692	0.03	0.001	0.001	0.002	0.002	0.004	0.009	0.022	0.032	0.046	0.102	0.204
Lactobacillus delbrueckii (T)	7692	0.027	0.001	0.001	0.001	0.001	0.002	0.008	0.023	0.038	0.07	0.155	0.16
Streptococcus sanguinis SK36	7692	0.009	0.001	0.001	0.001	0.002	0.003	0.005	0.006	0.012	0.013	0.017	0.055
bacterium ic1294	7692	0.009	0.002	0.002	0.002	0.002	0.003	0.006	0.01	0.018	0.018	0.026	0.027
Bacteroides sartorii	7692	0.008	0.001	0.001	0.001	0.001	0.002	0.004	0.005	0.007	0.027	0.039	0.04
bacterium NLAE-zl-H30	7692	0.007	0.001	0.001	0.001	0.002	0.003	0.005	0.009	0.011	0.014	0.025	0.027
Clostridium sp. MLG856-1	7692	0.005	0.002	0.002	0.002	0.002	0.003	0.004	0.005	0.008	0.011	0.012	0.015
bacterium NLAE-zl-P838	7692	0.005	0.001	0.001	0.001	0.001	0.002	0.005	0.007	0.008	0.008	0.008	0.01
Brenneria rubrifaciens	7692	0.004	0.001	0.001	0.002	0.002	0.002	0.004	0.006	0.007	0.008	0.01	0.011
bacterium NLAE-zl-H421	7692	0.004	0.001	0.001	0.002	0.002	0.002	0.003	0.005	0.006	0.007	0.009	0.012
Parabacteroides merdae (T)	7692	0.003	0.001	0.001	0.001	0.002	0.002	0.003	0.005	0.005	0.005	0.006	0.006
Megasphaera sp. NP3	7343	2758	0.003	0.003	0.016	0.386	0.612	1364	2248	3039	9112	9768	14135
Prevotella stercorea (T)	7343	1464	0.002	0.002	0.002	0.003	0.006	0.15	1299	4782	6189	6508	6808
Selenomonas sputigena	7343	0.21	0.003	0.004	0.004	0.005	0.006	0.01	0.01	0.13	0.253	0.253	1954
Bifidobacterium sp. MSX5B	7343	0.056	0.001	0.001	0.002	0.003	0.004	0.008	0.061	0.086	0.125	0.193	0.347
Enterobacter cloacae	7343	0.044	0.004	0.005	0.006	0.006	0.006	0.014	0.026	0.048	0.175	0.183	0.233
bacterium NLAE-zl-H377	7343	0.043	0.002	0.002	0.004	0.004	0.004	0.007	0.024	0.03	0.085	0.251	0.317
Dialister propionicifaciens (T)	7343	0.033	0.001	0.002	0.002	0.003	0.004	0.005	0.013	0.016	0.019	0.069	0.283
Eubacterium cylindroides	7343	0.024	0.002	0.002	0.003	0.003	0.004	0.008	0.02	0.03	0.084	0.122	0.122
Peptoniphilus lacrimalis (T)	7343	0.021	0.002	0.002	0.002	0.002	0.003	0.005	0.013	0.021	0.043	0.043	0.148
Streptococcus salivarius subsp. null CNRZ1066	7343	0.02	0.001	0.001	0.001	0.001	0.002	0.004	0.012	0.052	0.08	0.096	0.1
Fusobacterium nucleatum subsp. vincentii 3 1 36A2	7343	0.017	0.002	0.002	0.003	0.004	0.004	0.006	0.016	0.016	0.072	0.072	0.073
Dialister pneumosintes	7343	0.016	0.002	0.002	0.002	0.002	0.004	0.005	0.018	0.019	0.021	0.022	0.099
Streptococcus sp. enrichment culture clone SRC DSC10	7343	0.015	0.002	0.002	0.003	0.004	0.004	0.005	0.009	0.018	0.018	0.058	0.094
bacterium NLAE-zl-H471	7343	0.011	0.001	0.001	0.001	0.002	0.003	0.005	0.008	0.013	0.025	0.059	0.062
bacterium NLAE-zl-P676	7343	0.011	0.003	0.004	0.004	0.004	0.006	0.009	0.01	0.012	0.015	0.023	0.036
Escherichia coli O104:H4 str. 2009EL-2050	7343	0.008	0.001	0.001	0.002	0.002	0.003	0.004	0.008	0.011	0.011	0.013	0.044
Streptococcus sp. oral strain T1-E5	7343	0.007	0.001	0.001	0.001	0.001	0.002	0.003	0.005	0.01	0.013	0.013	0.039
rumen bacterium enrichment culture clone Y14	7343	0.007	0.002	0.002	0.003	0.003	0.004	0.005	0.009	0.01	0.011	0.016	0.019
Streptococcus sp. oral clone BE024	7343	0.007	0.001	0.001	0.002	0.004	0.005	0.006	0.009	0.01	0.01	0.011	0.011
bacterium MCF31(2011)	7343	0.006	0.003	0.003	0.003	0.003	0.004	0.006	0.008	0.01	0.01	0.01	0.01
Hydrogenoanaerobacterium saccharovorans (T)	7343	0.006	0.002	0.002	0.002	0.002	0.002	0.004	0.005	0.008	0.01	0.022	0.023
Actinomyces oris	7343	0.006	0.001	0.002	0.002	0.002	0.002	0.003	0.005	0.009	0.009	0.019	0.023
bacterium NLAE-zl-C360	7343	0.005	0.001	0.001	0.001	0.002	0.002	0.003	0.005	0.01	0.01	0.012	0.022
Shigella sp. 4096	7343	0.005	0.001	0.001	0.002	0.002	0.002	0.005	0.009	0.01	0.011	0.011	0.011
Eubacterium sulci (T)	7343	0.004	0.001	0.001	0.002	0.002	0.002	0.003	0.005	0.006	0.008	0.009	0.018
Escherichia sp. enrichment culture clone NBAR005	7343	0.004	0.001	0.001	0.001	0.002	0.002	0.004	0.005	0.006	0.006	0.008	0.012
Gordonibacter pamelaeae (T)	7343	0.004	0.001	0.001	0.002	0.002	0.002	0.003	0.005	0.006	0.007	0.007	0.01
bacterium NLAE-zl-C536	7343	0.004	0.001	0.001	0.001	0.001	0.002	0.003	0.005	0.006	0.007	0.008	0.008
bacterium NLAE-zl-H493	7343	0.004	0.001	0.001	0.001	0.001	0.002	0.003	0.005	0.005	0.007	0.009	0.011
bacterium NLAE-zl-H53	7343	0.004	0.001	0.001	0.001	0.001	0.001	0.002	0.005	0.006	0.006	0.01	0.012
bacterium NLAE-zl-G445	7343	0.003	0.001	0.001	0.001	0.001	0.002	0.003	0.004	0.006	0.006	0.006	0.007
Klebsiella pneumoniae 342	6993	0.18	0.003	0.003	0.003	0.005	0.006	0.012	0.104	0.364	0.385	0.494	1234
Staphylococcus epidermidis	6993	0.18	0.001	0.001	0.001	0.001	0.002	0.005	0.029	0.129	0.277	1603	1603
Propionibacterium acnes	6993	0.16	0.001	0.002	0.002	0.002	0.002	0.004	0.022	0.046	0.198	1496	1496
Peptostreptococcus sp. 2002-69396	6993	0.083	0.001	0.001	0.002	0.002	0.004	0.008	0.062	0.177	0.192	0.297	0.506
Streptococcus gallolyticus subsp. null	6993	0.065	0.002	0.002	0.002	0.002	0.004	0.007	0.024	0.064	0.174	0.208	0.493
Kluyvera cryocrescens (T)	6993	0.054	0.001	0.001	0.001	0.001	0.002	0.009	0.045	0.134	0.17	0.26	0.291
Pantoea agglomerans	6993	0.031	0.001	0.002	0.002	0.003	0.005	0.009	0.013	0.019	0.023	0.047	0.241
Klebsiella pneumoniae ATCC BAA-2146	6993	0.029	0.001	0.001	0.001	0.002	0.003	0.006	0.019	0.029	0.045	0.073	0.207
TM7 phylum sp. canine oral taxon 308	6993	0.022	0.002	0.002	0.002	0.003	0.003	0.006	0.01	0.01	0.011	0.036	0.181
Enterobacter hormaechei	6993	0.021	0.002	0.003	0.003	0.003	0.003	0.006	0.019	0.033	0.066	0.075	0.109
Dialister propionicifaciens	6993	0.013	0.001	0.002	0.002	0.003	0.003	0.006	0.02	0.023	0.032	0.043	0.043
Escherichia sp. 49A	6993	0.011	0.001	0.001	0.002	0.002	0.003	0.007	0.01	0.02	0.036	0.044	0.044
Escherichia coli O157:H7 str. SS17	6993	0.011	0.002	0.002	0.003	0.003	0.003	0.007	0.018	0.02	0.025	0.025	0.025
Actinomyces sp. oral clone CT047	6993	0.01	0.001	0.002	0.002	0.002	0.003	0.005	0.007	0.009	0.013	0.032	0.062
Streptococcus parasanguinis FW213	6993	0.01	0.001	0.001	0.001	0.002	0.002	0.002	0.003	0.004	0.004	0.011	0.079
bacterium NLAE-zl-H373	6993	0.009	0.002	0.002	0.003	0.004	0.005	0.006	0.013	0.017	0.018	0.019	0.019
Escherichia sp. enrichment culture clone NBAR013	6993	0.008	0.001	0.001	0.001	0.001	0.003	0.004	0.007	0.011	0.012	0.02	0.045
Bifidobacterium catenulatum	6993	0.008	0.002	0.002	0.002	0.003	0.003	0.005	0.009	0.014	0.017	0.02	0.03
Escherichia sp. 64	6993	0.005	0.001	0.001	0.002	0.002	0.003	0.005	0.008	0.008	0.009	0.01	0.011
swine fecal bacterium RF2B-Xyl5	6993	0.005	0.001	0.001	0.001	0.002	0.002	0.003	0.005	0.009	0.014	0.015	0.019
Blautia coccoides	6993	0.005	0.001	0.001	0.001	0.002	0.002	0.003	0.006	0.007	0.01	0.011	0.018
bacterium NLAE-zl-P485	6993	0.005	0.001	0.001	0.001	0.002	0.003	0.005	0.006	0.009	0.009	0.009	0.011
Alistipes indistinctus	6993	0.005	0	0.001	0.001	0.002	0.002	0.004	0.006	0.009	0.01	0.011	0.012
bacterium NLAE-zl-P188	6993	0.003	0	0.001	0.001	0.001	0.001	0.003	0.004	0.005	0.005	0.006	0.008
Gardnerella vaginalis	6643	5358	0.002	0.002	0.003	0.003	0.007	0.029	0.212	5505	21775	41876	41876
Lactobacillus reuteri	6643	0.182	0.001	0.001	0.002	0.003	0.004	0.008	0.038	0.328	0.427	0.6	1379
Klebsiella sp. YHB	6643	0.14	0.002	0.003	0.003	0.003	0.004	0.012	0.114	0.214	0.388	0.724	0.947
Neisseria mucosa	6643	0.083	0.002	0.002	0.002	0.003	0.004	0.006	0.012	0.046	0.125	0.346	0.726
Shigella dysenteriae 1617	6643	0.031	0.003	0.003	0.003	0.003	0.003	0.005	0.008	0.013	0.027	0.084	0.265
Gemella morbillorum (T)	6643	0.03	0.001	0.001	0.002	0.002	0.002	0.002	0.008	0.04	0.105	0.167	0.218
Klebsiella sp. AL060224 03	6643	0.024	0.002	0.003	0.003	0.003	0.005	0.006	0.016	0.05	0.08	0.121	0.126
TM7 phylum sp. oral clone FR058	6643	0.022	0.001	0.002	0.002	0.002	0.003	0.004	0.008	0.011	0.013	0.046	0.185
Corynebacterium matruchotii	6643	0.019	0.003	0.003	0.003	0.004	0.005	0.007	0.013	0.017	0.018	0.038	0.127
Leuconostoc mesenteroides	6643	0.014	0.001	0.001	0.002	0.004	0.006	0.008	0.016	0.019	0.027	0.045	0.048
Escherichia sp. ML2-46	6643	0.014	0.001	0.001	0.002	0.003	0.003	0.005	0.016	0.022	0.034	0.063	0.066
Escherichia sp. 22	6643	0.011	0.001	0.002	0.003	0.004	0.004	0.006	0.014	0.019	0.024	0.031	0.04
bacterium NLAE-zl-H13	6643	0.011	0.001	0.001	0.002	0.002	0.002	0.005	0.015	0.02	0.026	0.034	0.045
Bacteroides sp. 31SF15	6643	0.01	0.001	0.001	0.002	0.002	0.002	0.005	0.013	0.018	0.021	0.033	0.037
bacterium NLAE-zl-P828	6643	0.009	0.001	0.001	0.001	0.002	0.002	0.003	0.009	0.01	0.014	0.033	0.051
bacterium NLAE-zl-476	6643	0.008	0.001	0.001	0.002	0.002	0.002	0.004	0.01	0.013	0.014	0.016	0.029
butyrate-producing bacterium Ph07AY04	6643	0.007	0.001	0.001	0.001	0.001	0.001	0.002	0.008	0.01	0.012	0.018	0.038
Bifidobacterium sp. HMLN13	6643	0.007	0.002	0.002	0.002	0.002	0.003	0.005	0.006	0.011	0.013	0.016	0.022
Eggerthella sp. S4-A1	6643	0.005	0.001	0.001	0.001	0.001	0.002	0.003	0.007	0.01	0.013	0.014	0.014
butyrate-producing bacterium SS3/4	6643	0.005	0.001	0.001	0.002	0.002	0.004	0.005	0.006	0.007	0.008	0.01	0.01
butyrate-producing bacterium M104/1	6643	0.005	0.001	0.001	0.001	0.001	0.002	0.003	0.007	0.01	0.01	0.01	0.012
bacterium NLAE-zl-G353	6643	0.005	0	0.001	0.001	0.001	0.002	0.003	0.006	0.01	0.012	0.014	0.015
Clostridium spiroforme (T)	6643	0.004	0.002	0.002	0.002	0.002	0.002	0.003	0.005	0.006	0.007	0.008	0.013
bacterium NLAE-zl-H409	6643	0.004	0.001	0.001	0.002	0.002	0.002	0.004	0.005	0.006	0.007	0.007	0.008
Bifidobacterium breve (T)	6294	0.546	0.001	0.001	0.002	0.002	0.003	0.01	0.065	0.717	1763	3019	4242
Bifidobacterium breve	6294	0.182	0.002	0.002	0.002	0.003	0.004	0.009	0.05	0.149	0.504	1294	1429
butyrate-producing bacterium SM7/11	6294	0.176	0.005	0.009	0.01	0.012	0.016	0.041	0.098	0.187	0.328	0.631	1247
Peptostreptococcus stomatis (T)	6294	0.085	0.001	0.001	0.001	0.002	0.002	0.025	0.14	0.162	0.226	0.331	0.349
Klebsiella sp. SUS2K	6294	0.055	0.002	0.002	0.003	0.003	0.004	0.006	0.015	0.146	0.235	0.258	0.298
Flexistipes-like sp. oral clone BA121	6294	0.039	0.003	0.003	0.005	0.006	0.011	0.018	0.061	0.077	0.092	0.128	0.141
Clostridium rectum (T)	6294	0.022	0.002	0.002	0.002	0.002	0.003	0.006	0.009	0.01	0.016	0.066	0.17
Enterobacter sp. B-14	6294	0.022	0.001	0.001	0.002	0.002	0.003	0.008	0.02	0.026	0.051	0.111	0.121
Fusobacterium sp. oral clone BP1-40	6294	0.021	0.004	0.004	0.004	0.005	0.005	0.01	0.014	0.016	0.02	0.054	0.13
Enterobacter ludwigii	6294	0.02	0.003	0.003	0.003	0.003	0.003	0.005	0.018	0.027	0.034	0.059	0.124
bacterium enrichment culture clone Ecwsrb019	6294	0.018	0.002	0.003	0.003	0.003	0.003	0.013	0.028	0.037	0.045	0.045	0.046
Escherichia sp. 49	6294	0.013	0.002	0.002	0.003	0.004	0.005	0.009	0.013	0.02	0.024	0.04	0.054
Coprococcus catus (T)	6294	0.012	0.002	0.002	0.002	0.002	0.006	0.012	0.017	0.018	0.02	0.024	0.032
bacterium NLAE-zl-H204	6294	0.011	0.003	0.003	0.004	0.004	0.005	0.01	0.014	0.019	0.02	0.021	0.025
Escherichia coli 55989	6294	0.01	0.002	0.002	0.003	0.003	0.004	0.006	0.01	0.014	0.016	0.023	0.042
Actinomyces viscosus	6294	0.01	0.002	0.002	0.002	0.002	0.003	0.009	0.012	0.016	0.019	0.023	0.03
Coriobacteriaceae bacterium S9 PR-11	6294	0.009	0.001	0.001	0.001	0.002	0.003	0.006	0.013	0.017	0.017	0.019	0.025
Rothia mucilaginosa DY-18	6294	0.009	0.001	0.002	0.002	0.002	0.002	0.004	0.006	0.006	0.008	0.023	0.057
Streptococcus australis (T)	6294	0.008	0.001	0.001	0.002	0.002	0.003	0.005	0.009	0.017	0.019	0.019	0.019
Streptococcus sp. oral clone AY020	6294	0.007	0.001	0.002	0.002	0.002	0.002	0.005	0.008	0.013	0.015	0.019	0.023
bacterium NLAE-zl-H60	6294	0.006	0.001	0.001	0.001	0.002	0.003	0.005	0.006	0.008	0.009	0.015	0.02
Escherichia coli UMN026	6294	0.006	0.001	0.001	0.001	0.002	0.003	0.004	0.006	0.008	0.009	0.013	0.018
bacterium NLAE-zl-H432	6294	0.005	0.001	0.001	0.001	0.001	0.002	0.003	0.004	0.006	0.009	0.016	0.027
Escherichia sp. 54	6294	0.005	0.001	0.001	0.002	0.002	0.003	0.004	0.005	0.007	0.01	0.012	0.013
bacterium NLAE-zl-G41	6294	0.005	0.001	0.001	0.002	0.003	0.003	0.004	0.005	0.006	0.008	0.011	0.013
Streptococcus intermedius (T)	6294	0.004	0.001	0.001	0.001	0.002	0.002	0.004	0.007	0.007	0.007	0.008	0.008
Clostridium sp. IBUN 184	6294	0.004	0.001	0.001	0.002	0.002	0.002	0.003	0.006	0.008	0.008	0.009	0.01
Eggerthella sp. MLG043	6294	0.004	0.001	0.001	0.001	0.001	0.002	0.004	0.005	0.005	0.006	0.01	0.012
Bifidobacterium longum subsp. longum JCM 1217	6294	0.004	0.001	0.001	0.001	0.001	0.002	0.002	0.004	0.006	0.007	0.011	0.011
Bacteroides sp. BLBE-6	6294	0.003	0.001	0.001	0.001	0.002	0.002	0.002	0.004	0.005	0.006	0.007	0.008
Bacteroides sp. EBA5-17	6294	0.003	0.001	0.001	0.001	0.001	0.002	0.003	0.005	0.005	0.005	0.005	0.006
Lactobacillus fermentum	5944	0.256	0.004	0.004	0.006	0.008	0.01	0.08	0.539	0.678	0.72	0.841	0.974
Streptococcus pasteuri	5944	0.232	0.003	0.004	0.005	0.008	0.012	0.037	0.058	0.233	0.358	0.867	1852
Prevotella corporis	5944	0.133	0.001	0.002	0.003	0.003	0.004	0.017	0.091	0.099	0.399	0.866	0.901
Firmicutes oral clone CK057	5944	0.079	0.001	0.001	0.002	0.004	0.004	0.004	0.009	0.075	0.224	0.462	0.619
Klebsiella pneumoniae subsp. pneumoniae NTUH-K2044	5944	0.068	0.001	0.001	0.002	0.002	0.003	0.013	0.028	0.142	0.195	0.306	0.395
Capnocytophaga gingivalis (T)	5944	0.056	0.003	0.004	0.004	0.004	0.005	0.008	0.011	0.052	0.1	0.232	0.436
Streptococcus salivarius subsp. null CCHSS3	5944	0.045	0.001	0.001	0.003	0.004	0.004	0.005	0.101	0.106	0.132	0.175	0.193
Streptococcus sp. ES11	5944	0.023	0.001	0.002	0.002	0.002	0.002	0.004	0.023	0.025	0.027	0.071	0.158
bacterium NLAE-zl-P647	5944	0.019	0.001	0.002	0.003	0.005	0.007	0.011	0.016	0.031	0.041	0.063	0.077
bacterium OC18(2011)	5944	0.012	0.002	0.002	0.003	0.003	0.004	0.006	0.011	0.012	0.013	0.03	0.06
Rothia aeria	5944	0.009	0.003	0.003	0.003	0.003	0.003	0.006	0.007	0.015	0.018	0.025	0.038
Bifidobacterium longum subsp. suis	5944	0.006	0.002	0.002	0.002	0.002	0.002	0.004	0.008	0.013	0.016	0.018	0.018
bacterium NLAE-zl-P279	5944	0.006	0.001	0.001	0.002	0.003	0.003	0.005	0.007	0.01	0.011	0.013	0.016
Bacteroides sp. 4072	5944	0.005	0.001	0.001	0.002	0.002	0.002	0.004	0.006	0.009	0.01	0.013	0.013
bacterium OC8(2011)	5944	0.005	0.002	0.002	0.002	0.002	0.002	0.004	0.005	0.007	0.009	0.011	0.014
bacterium NLAE-zl-H419	5944	0.004	0.001	0.001	0.001	0.001	0.002	0.003	0.005	0.008	0.011	0.013	0.013
bacterium NLAE-zl-P714	5944	0.004	0.001	0.001	0.001	0.001	0.001	0.003	0.006	0.009	0.011	0.012	0.012
Eggerthella sp. MVA8	5944	0.004	0.001	0.001	0.001	0.001	0.001	0.002	0.003	0.004	0.004	0.01	0.023
bacterium NLAE-zl-P229	5944	0.002	0	0.001	0.001	0.001	0.001	0.002	0.003	0.003	0.004	0.004	0.004
bacterium mpn-isolate group 3	5594	0.474	0.002	0.002	0.002	0.002	0.003	0.01	0.596	1228	1486	1923	2431
Lactobacillus johnsonii	5594	0.431	0.002	0.002	0.002	0.002	0.003	0.018	0.125	1145	1469	1978	2741
Leptotrichia wadei	5594	0.227	0.001	0.002	0.002	0.003	0.003	0.004	0.017	0.018	0.042	0.917	2195
Neisseria flavescens	5594	0.209	0.001	0.002	0.002	0.002	0.002	0.003	0.007	0.019	0.286	1094	1913
Collinsella intestinalis	5594	0.198	0.004	0.004	0.006	0.008	0.02	0.051	0.116	0.291	0.432	0.826	1252
Collinsella tanakaei	5594	0.193	0.003	0.004	0.006	0.008	0.018	0.115	0.227	0.246	0.259	0.553	0.973
Bacteroides barnesiae	5594	0.181	0.002	0.003	0.004	0.004	0.006	0.024	0.049	0.053	0.102	0.717	1566
Clostridium chartatabidum (T)	5594	0.173	0.002	0.002	0.004	0.008	0.021	0.064	0.312	0.453	0.534	0.579	0.579
Lactobacillus oris (T)	5594	0.089	0.001	0.002	0.002	0.003	0.006	0.023	0.039	0.064	0.071	0.317	0.678
Clostridium butyricum	5594	0.081	0.002	0.002	0.002	0.002	0.006	0.01	0.08	0.143	0.2	0.339	0.46
rumen bacterium IND-154	5594	0.077	0.001	0.002	0.002	0.002	0.004	0.008	0.023	0.189	0.269	0.362	0.464
Prevotella sp. SEQ072	5594	0.048	0.004	0.004	0.004	0.005	0.005	0.008	0.011	0.015	0.17	0.325	0.325
Prevotellaceae bacterium P4P 62 P1	5594	0.045	0.002	0.002	0.002	0.003	0.004	0.008	0.022	0.084	0.179	0.255	0.255
Parasporobacterium paucivorans (T)	5594	0.037	0.003	0.003	0.004	0.004	0.005	0.009	0.026	0.045	0.07	0.148	0.231
Lactobacillus helveticus	5594	0.028	0.003	0.003	0.004	0.005	0.007	0.011	0.035	0.055	0.084	0.107	0.107
swine fecal bacterium SD-Xyl2	5594	0.02	0.002	0.003	0.004	0.004	0.005	0.01	0.019	0.028	0.035	0.063	0.097
Collinsella sp. MS5	5594	0.019	0.002	0.002	0.003	0.005	0.006	0.009	0.016	0.037	0.045	0.062	0.085
Klebsiella sp.	5594	0.017	0.001	0.001	0.001	0.002	0.002	0.008	0.017	0.04	0.044	0.055	0.069
Clostridium maritimum	5594	0.016	0.001	0.002	0.002	0.002	0.003	0.005	0.009	0.017	0.051	0.084	0.087
Lactobacillus rhamnosus	5594	0.014	0.001	0.002	0.002	0.002	0.004	0.005	0.01	0.013	0.043	0.072	0.072
Clostridiaceae bacterium BEN9	5594	0.012	0.002	0.003	0.003	0.003	0.003	0.005	0.011	0.02	0.029	0.043	0.053
Bifidobacterium animalis	5594	0.011	0.002	0.002	0.002	0.002	0.004	0.005	0.008	0.02	0.034	0.044	0.044
Fusobacterium nucleatum subsp. animalis 7 1	5594	0.01	0.002	0.002	0.002	0.002	0.003	0.005	0.01	0.011	0.019	0.036	0.05
bacterium mpn-isolate group 2	5594	0.01	0.002	0.002	0.002	0.002	0.003	0.005	0.015	0.026	0.028	0.029	0.029
Bacteroides helcogenes P 36-108	5594	0.008	0.001	0.001	0.002	0.003	0.003	0.004	0.007	0.008	0.012	0.024	0.036
bacterium C714	5594	0.008	0.001	0.001	0.002	0.002	0.003	0.004	0.008	0.01	0.015	0.024	0.032
bacterium NLAE-zl-H81	5594	0.006	0.002	0.002	0.002	0.002	0.003	0.004	0.009	0.01	0.011	0.014	0.019
Bifidobacterium sp. CU3-7	5594	0.006	0.001	0.001	0.001	0.001	0.002	0.003	0.005	0.007	0.011	0.02	0.029
Bacteroides rodentium	5594	0.005	0.001	0.001	0.002	0.002	0.002	0.005	0.007	0.009	0.01	0.013	0.016
bacterium NLAE-zl-C36	5594	0.005	0.001	0.001	0.001	0.002	0.002	0.004	0.006	0.011	0.013	0.013	0.013
bacterium NLAE-zl-H435	5594	0.004	0.001	0.001	0.001	0.002	0.002	0.003	0.005	0.006	0.007	0.01	0.012
bacterium NLAE-zl-C501	5594	0.004	0.001	0.001	0.001	0.002	0.002	0.004	0.005	0.007	0.007	0.008	0.008
Solobacterium sp. oral clone K010	5594	0.003	0.001	0.001	0.001	0.002	0.002	0.003	0.005	0.006	0.006	0.007	0.007
Streptococcus sp. 2011 Oral MS A2	5594	0.003	0.001	0.001	0.001	0.001	0.002	0.002	0.004	0.005	0.005	0.006	0.008
Lactobacillus kefiranofaciens subsp. kefirgranum	5245	1919	0.002	0.003	0.003	0.004	0.009	0.855	4296	4809	4867	5103	5375
Prevotella ruminicola	5245	1055	0.002	0.002	0.003	0.003	0.004	0.004	0.032	0.045	0.055	4729	10174
intestinal bacterium M-3A	5245	0.13	0.002	0.002	0.002	0.002	0.003	0.008	0.077	0.319	0.515	0.667	0.713
Prevotellaceae bacterium DJF LS10	5245	0.045	0.001	0.002	0.003	0.003	0.01	0.02	0.027	0.091	0.131	0.183	0.217
Veillonella sp. ACP1	5245	0.041	0.001	0.002	0.002	0.002	0.003	0.005	0.013	0.018	0.054	0.191	0.323
Porphyromonas sp. oral clone CW034	5245	0.037	0.002	0.002	0.002	0.003	0.003	0.004	0.005	0.005	0.008	0.155	0.324
bacterium NLAE-zl-H391	5245	0.036	0.001	0.001	0.001	0.002	0.002	0.004	0.005	0.011	0.014	0.153	0.312
Campylobacter hominis (T)	5245	0.03	0.003	0.003	0.003	0.003	0.004	0.015	0.043	0.052	0.069	0.1	0.123
Lactobacillus delbrueckii subsp. bulgaricus	5245	0.029	0.001	0.001	0.002	0.002	0.003	0.009	0.042	0.05	0.088	0.118	0.124
Prevotella dentalis DSM 3688	5245	0.026	0.002	0.002	0.003	0.003	0.003	0.004	0.027	0.064	0.081	0.103	0.119
Xenorhabdus poinarii	5245	0.02	0.001	0.001	0.002	0.002	0.002	0.008	0.029	0.055	0.058	0.066	0.074
Ruminococcus sp. DJF VR70k1	5245	0.02	0.002	0.002	0.002	0.003	0.005	0.009	0.015	0.044	0.065	0.08	0.084
Parasutterella secunda	5245	0.02	0.002	0.003	0.004	0.004	0.005	0.015	0.024	0.028	0.032	0.054	0.076
Alloprevotella rava	5245	0.018	0.004	0.004	0.005	0.005	0.006	0.012	0.022	0.024	0.039	0.054	0.059
Hafnia sp. W2Oct34B	5245	0.016	0.001	0.001	0.002	0.003	0.003	0.005	0.019	0.034	0.041	0.057	0.07
Aggregatibacter aphrophilus	5245	0.016	0.003	0.003	0.003	0.003	0.004	0.009	0.019	0.025	0.043	0.054	0.054
Escherichia coli O145:H28 str. RM13514	5245	0.014	0.003	0.003	0.003	0.003	0.003	0.005	0.018	0.026	0.037	0.049	0.056
Raoultella terrigena (T)	5245	0.013	0.002	0.002	0.002	0.002	0.005	0.007	0.009	0.011	0.024	0.048	0.066
Slackia exigua (T)	5245	0.011	0.002	0.002	0.002	0.002	0.003	0.005	0.01	0.012	0.012	0.036	0.063
bacterium NLAE-zl-H461	5245	0.011	0.002	0.002	0.002	0.002	0.002	0.003	0.005	0.006	0.006	0.039	0.078
Slackia isoflavoniconvertens (T)	5245	0.01	0.001	0.002	0.002	0.002	0.004	0.007	0.01	0.012	0.013	0.028	0.046
Lonepinella koalarum	5245	0.009	0.001	0.002	0.002	0.002	0.003	0.008	0.01	0.01	0.01	0.02	0.032
Clostridium innocuum	5245	0.007	0.001	0.002	0.002	0.002	0.002	0.006	0.008	0.012	0.012	0.02	0.029
Escherichia coli HS	5245	0.007	0.001	0.001	0.001	0.002	0.003	0.008	0.01	0.011	0.012	0.012	0.012
Escherichia coli UMNF18	5245	0.007	0.002	0.002	0.002	0.002	0.002	0.006	0.01	0.012	0.014	0.015	0.015
bacterium MS4	5245	0.006	0.002	0.002	0.003	0.003	0.004	0.004	0.008	0.008	0.008	0.013	0.018
bacterium BM0012	5245	0.006	0.001	0.001	0.002	0.002	0.003	0.005	0.008	0.01	0.011	0.013	0.016
Eubacterium cellulosolvens	5245	0.005	0.001	0.001	0.001	0.002	0.002	0.004	0.007	0.008	0.008	0.012	0.016
bacterium NLAE-zl-H21	5245	0.005	0.001	0.001	0.001	0.002	0.002	0.003	0.008	0.009	0.01	0.011	0.013
Streptococcus sp. I-P16	5245	0.005	0.001	0.001	0.002	0.002	0.002	0.004	0.007	0.009	0.009	0.009	0.009
Escherichia coli str. K-12 substr. DH10B	5245	0.005	0.002	0.002	0.002	0.002	0.003	0.004	0.005	0.008	0.009	0.01	0.011
Roseburia sp. 831b	5245	0.005	0.001	0.001	0.001	0.001	0.002	0.003	0.008	0.01	0.01	0.01	0.011
bacterium NLAE-zl-P745	5245	0.004	0.001	0.001	0.002	0.002	0.003	0.003	0.006	0.007	0.008	0.009	0.011
Shigella sp. p-11	5245	0.004	0.001	0.001	0.002	0.002	0.003	0.004	0.005	0.005	0.005	0.007	0.009
Lactobacillus jensenii	4895	7139	0.002	0.003	0.005	0.006	0.011	0.02	1.53	2405	7285	36371	61288
Slackia piriformis (T)	4895	0.283	0.001	0.002	0.002	0.002	0.005	0.054	0.28	0.934	0.955	1081	1188
Oribacterium sinus (T)	4895	0.176	0.002	0.002	0.002	0.002	0.003	0.006	0.01	0.081	0.714	1132	1249
Prevotella sp. oral clone ASCG10	4895	0.135	0.001	0.002	0.002	0.002	0.003	0.089	0.128	0.195	0.442	0.569	0.582
Streptococcus gordonii	4895	0.079	0.002	0.002	0.002	0.002	0.003	0.005	0.005	0.01	0.022	0.376	0.701
Bifidobacterium sp. 138	4895	0.056	0.001	0.001	0.001	0.001	0.002	0.006	0.017	0.025	0.114	0.291	0.417
Klebsiella sp. XW111	4895	0.048	0.003	0.004	0.004	0.004	0.006	0.012	0.089	0.115	0.134	0.166	0.187
Desulfovibrio piger	4895	0.046	0.003	0.003	0.004	0.004	0.005	0.011	0.08	0.105	0.129	0.152	0.163
bacterium enrichment culture clone Ecwsrb027	4895	0.043	0.003	0.004	0.005	0.006	0.007	0.032	0.066	0.071	0.077	0.114	0.145
Actinomyces sp. oral taxon 180	4895	0.025	0.001	0.001	0.002	0.002	0.003	0.004	0.007	0.011	0.014	0.111	0.201
Prevotella fusca	4895	0.017	0.002	0.002	0.003	0.005	0.005	0.005	0.006	0.015	0.067	0.09	0.09
Raoultella ornithinolytica	4895	0.017	0.001	0.001	0.002	0.002	0.003	0.004	0.008	0.017	0.068	0.093	0.096
Kingella oralis (T)	4895	0.011	0.003	0.003	0.004	0.005	0.005	0.008	0.011	0.016	0.017	0.025	0.033
Porphyromonas endodontalis	4895	0.009	0.003	0.004	0.004	0.004	0.004	0.006	0.011	0.016	0.016	0.02	0.024
Robinsoniella peoriensis	4895	0.008	0.001	0.001	0.001	0.001	0.002	0.003	0.019	0.019	0.019	0.019	0.019
Ruminococcus sp. RLB3	4895	0.008	0.002	0.002	0.002	0.002	0.003	0.004	0.007	0.009	0.009	0.023	0.036
Clostridium sp. ASF502	4895	0.008	0.002	0.002	0.003	0.004	0.004	0.007	0.01	0.012	0.012	0.015	0.017
Lactococcus raffinolactis	4895	0.007	0.001	0.002	0.002	0.003	0.003	0.006	0.008	0.01	0.016	0.018	0.018
Erwinia rhapontici	4895	0.006	0.001	0.001	0.001	0.001	0.002	0.005	0.009	0.012	0.016	0.018	0.018
Fusobacterium sp. oral clone AJ050	4895	0.006	0.001	0.002	0.002	0.002	0.004	0.005	0.009	0.01	0.012	0.012	0.013
Veillonella sp. oral clone VeillB2	4895	0.006	0.002	0.002	0.002	0.002	0.002	0.005	0.01	0.01	0.01	0.011	0.011
Escherichia coli O157:H7 str. EC4115	4895	0.006	0.001	0.001	0.001	0.001	0.002	0.004	0.007	0.009	0.014	0.018	0.02
bacterium NLAE-zl-H209	4895	0.006	0.001	0.001	0.002	0.003	0.004	0.005	0.008	0.01	0.011	0.012	0.012
Actinomyces massiliensis (T)	4895	0.005	0.001	0.001	0.001	0.002	0.002	0.003	0.005	0.006	0.008	0.012	0.014
bacterium NLAE-zl-P758	4895	0.005	0.001	0.001	0.001	0.002	0.002	0.003	0.006	0.006	0.007	0.011	0.015
bacterium enrichment culture clone Jdgsrb043	4895	0.004	0.001	0.001	0.002	0.002	0.002	0.003	0.005	0.008	0.008	0.009	0.009
Clostridiales bacterium 77-5d	4895	0.003	0.001	0.001	0.001	0.002	0.002	0.004	0.005	0.005	0.005	0.005	0.005
bacterium NLAE-zl-P216	4895	0.003	0	0.001	0.001	0.001	0.001	0.002	0.003	0.005	0.006	0.008	0.01
Collinsella sp. A-1	4895	0.003	0.001	0.001	0.001	0.001	0.001	0.002	0.003	0.003	0.005	0.006	0.008
bacterium IARFR576	4545	3309	0.002	0.002	0.002	0.002	0.002	0.003	1097	6635	10761	17077	20782
Paraprevotella xylaniphila (T)	4545	0.792	0.002	0.002	0.002	0.003	0.006	0.151	1478	1751	2.02	2854	3413
Mitsuokella sp. TM-10	4545	0.282	0.002	0.002	0.005	0.015	0.018	0.088	0.273	0.422	0.797	1.26	1514
bacterium ic1391	4545	0.24	0.002	0.002	0.004	0.005	0.007	0.014	0.039	0.118	0.196	1197	1929
Veillonella sp. BS32b	4545	0.182	0.004	0.005	0.006	0.006	0.006	0.015	0.253	0.319	0.519	0.823	1001
bacterium NLAE-zl-P879	4545	0.149	0.002	0.002	0.002	0.003	0.003	0.019	0.019	0.189	0.206	0.704	1073
Prevotella sp. oral clone HF050	4545	0.148	0.006	0.009	0.015	0.022	0.037	0.102	0.209	0.277	0.378	0.458	0.492
Lactobacillus delbrueckii subsp. bulgaricus ND02	4545	0.1	0.002	0.002	0.002	0.003	0.012	0.028	0.093	0.146	0.297	0.437	0.504
Granulicatella sp. enrichment culture clone SRC DSC5	4545	0.099	0.001	0.002	0.002	0.002	0.002	0.006	0.013	0.074	0.165	0.52	0.763
Odoribacter laneus (T)	4545	0.095	0.001	0.001	0.002	0.002	0.006	0.036	0.087	0.156	0.156	0.35	0.495
Klebsiella sp. SW4	4545	0.072	0.002	0.003	0.003	0.003	0.005	0.031	0.072	0.1	0.185	0.288	0.344
Prevotella sp. ICM1	4545	0.066	0.002	0.002	0.003	0.003	0.004	0.008	0.091	0.17	0.172	0.234	0.279
Streptococcus sp. oral clone AA007	4545	0.04	0.002	0.002	0.002	0.003	0.003	0.004	0.008	0.01	0.013	0.19	0.323
bacterium ASF500	4545	0.038	0.001	0.001	0.001	0.001	0.002	0.005	0.008	0.01	0.013	0.181	0.308
Campylobacter showae	4545	0.038	0.002	0.002	0.003	0.003	0.004	0.005	0.006	0.092	0.16	0.188	0.191
Sutterella sp. 252	4545	0.026	0.002	0.003	0.005	0.005	0.008	0.013	0.034	0.05	0.073	0.09	0.097
Lactobacillus delbrueckii subsp. null	4545	0.023	0.003	0.003	0.003	0.003	0.005	0.013	0.037	0.045	0.06	0.065	0.066
Slackia equolifaciens (T)	4545	0.018	0.002	0.003	0.003	0.003	0.005	0.009	0.019	0.027	0.046	0.065	0.074
Capnocytophaga ochracea DSM 7271	4545	0.016	0.003	0.003	0.004	0.005	0.005	0.006	0.008	0.021	0.059	0.072	0.072
Prevotella sp. S4-BM14	4545	0.016	0.001	0.002	0.002	0.002	0.004	0.012	0.014	0.026	0.026	0.045	0.059
Prevotella copri (T)	4545	0.015	0.001	0.002	0.002	0.003	0.003	0.007	0.023	0.038	0.042	0.044	0.045
Klebsiella oxytoca	4545	0.013	0.001	0.002	0.002	0.003	0.003	0.01	0.021	0.026	0.029	0.033	0.036
Olsenella sp. F0004	4545	0.012	0.002	0.002	0.002	0.002	0.003	0.004	0.011	0.036	0.036	0.04	0.042
Klebsiella sp. YSI6A	4545	0.012	0.002	0.002	0.002	0.003	0.005	0.006	0.015	0.025	0.026	0.033	0.038
Peptostreptococcus stomatis	4545	0.012	0.001	0.001	0.002	0.002	0.003	0.009	0.011	0.016	0.027	0.039	0.044
Clostridium indolis	4545	0.011	0.001	0.001	0.001	0.002	0.002	0.004	0.008	0.01	0.01	0.041	0.063
Prevotella sp. oral clone AA020	4545	0.01	0.002	0.003	0.003	0.004	0.005	0.007	0.017	0.018	0.018	0.022	0.024
bacterium NLAE-zl-P369	4545	0.01	0.001	0.001	0.001	0.001	0.001	0.003	0.007	0.009	0.01	0.04	0.061
Streptococcus genomosp. C3	4545	0.01	0.001	0.002	0.003	0.003	0.003	0.005	0.011	0.019	0.02	0.029	0.037
Parvimonas micra (T)	4545	0.01	0.002	0.002	0.002	0.002	0.003	0.006	0.017	0.018	0.021	0.028	0.033
Escherichia vulneris	4545	0.01	0.001	0.001	0.002	0.002	0.002	0.004	0.007	0.016	0.019	0.035	0.047
Anaerostipes butyraticus	4545	0.01	0.001	0.001	0.002	0.002	0.002	0.003	0.019	0.021	0.025	0.027	0.028
Shigella sp. XJ149-N3G1	4545	0.01	0.002	0.002	0.002	0.003	0.003	0.005	0.011	0.015	0.025	0.032	0.036
Shigella boydii CDC 3083-94	4545	0.01	0.001	0.002	0.002	0.003	0.003	0.004	0.009	0.018	0.03	0.034	0.035
Klebsiella sp. NN169S	4545	0.008	0.001	0.002	0.002	0.003	0.005	0.006	0.008	0.011	0.012	0.022	0.03
Clostridiales bacterium canine oral taxon 085	4545	0.008	0.003	0.003	0.003	0.003	0.004	0.005	0.009	0.012	0.021	0.025	0.026
Enterococcus durans	4545	0.007	0.001	0.001	0.002	0.002	0.003	0.004	0.006	0.012	0.02	0.026	0.028
bacterium NLAE-zl-P198	4545	0.007	0.001	0.002	0.002	0.003	0.003	0.005	0.007	0.011	0.017	0.022	0.024
Streptococcus sp. G4(2011)	4545	0.007	0.001	0.001	0.002	0.002	0.003	0.006	0.009	0.01	0.014	0.016	0.017
Clostridiales bacterium SY8519	4545	0.006	0.001	0.001	0.001	0.002	0.002	0.003	0.01	0.015	0.017	0.018	0.018
Corynebacterium durum	4545	0.006	0.002	0.002	0.003	0.003	0.004	0.005	0.006	0.011	0.012	0.014	0.016
Roseburia sp. 1120	4545	0.006	0.001	0.001	0.001	0.001	0.002	0.007	0.01	0.01	0.01	0.011	0.013
bacterium NLAE-zl-H51	4545	0.006	0.001	0.002	0.002	0.002	0.003	0.005	0.008	0.009	0.009	0.012	0.014
Escherichia coli IHE3034	4545	0.005	0.002	0.002	0.002	0.002	0.003	0.004	0.007	0.008	0.009	0.011	0.011
Rothia sp. THG-T3	4545	0.005	0.001	0.001	0.001	0.002	0.002	0.002	0.007	0.01	0.011	0.012	0.013
Asaccharobacter celatus (T)	4545	0.005	0.001	0.001	0.001	0.001	0.002	0.005	0.007	0.007	0.008	0.01	0.012
Denitrobacterium sp. CCUG 45665	4545	0.005	0.002	0.002	0.002	0.002	0.003	0.004	0.005	0.008	0.01	0.011	0.011
bacterium NLAE-zl-H27	4545	0.005	0.001	0.001	0.001	0.001	0.002	0.003	0.006	0.011	0.011	0.011	0.012
Serratia marcescens	4545	0.005	0.001	0.001	0.001	0.001	0.001	0.004	0.006	0.007	0.008	0.01	0.012
bacterium NLAE-zl-P359	4545	0.004	0.001	0.001	0.001	0.002	0.002	0.003	0.004	0.005	0.005	0.007	0.009
bacterium NLAE-zl-P776	4545	0.004	0.001	0.001	0.001	0.001	0.002	0.003	0.004	0.005	0.007	0.008	0.009
bacterium NLAE-zl-P376	4545	0.004	0.001	0.001	0.001	0.001	0.002	0.002	0.004	0.008	0.008	0.008	0.008
bacterium NLAE-zl-H522	4545	0.004	0.001	0.001	0.001	0.001	0.001	0.002	0.005	0.008	0.009	0.009	0.009
Clostridium sp. YIT 12070	4545	0.003	0.001	0.001	0.001	0.001	0.002	0.002	0.003	0.007	0.007	0.009	0.011
bacterium NLAE-zl-P364	4545	0.003	0.001	0.001	0.001	0.001	0.001	0.003	0.005	0.006	0.006	0.007	0.008
bacterium mpn-isolate group 20	4545	0.003	0.001	0.001	0.001	0.001	0.001	0.002	0.004	0.005	0.007	0.01	0.012
butyrate-producing bacterium PH05YB02	4545	0.003	0.001	0.001	0.001	0.001	0.001	0.003	0.004	0.005	0.005	0.007	0.009
bacterium NLAE-zl-H163	4545	0.003	0.001	0.001	0.001	0.001	0.001	0.001	0.003	0.004	0.004	0.006	0.007
Lactobacillus johnsonii (T)	4196	4947	0.004	0.004	0.005	0.006	0.007	0.039	0.459	0.589	0.75	26.12	41606
Bifidobacterium pseudolongum subsp. pseudolongum	4196	2092	0.001	0.001	0.001	0.001	0.002	0.005	0.018	0.019	0.02	11.27	18146
bacterium NLAE-zl-C115	4196	0.592	0.003	0.004	0.005	0.005	0.005	0.071	0.31	1238	2312	2957	3231
swine fecal bacterium RF3E-Cel2	4196	0.479	0.002	0.002	0.003	0.005	0.009	0.011	0.18	0.694	0.829	2348	3261
Clostridium sp. CL-2	4196	0.23	0.001	0.001	0.002	0.004	0.006	0.015	0.198	0.638	0.734	0.985	1127
Gram-negative bacterium cL10-2b-4	4196	0.188	0.005	0.005	0.006	0.011	0.018	0.023	0.201	0.284	0.312	0.727	0.977
Enterococcus italicus	4196	0.181	0.003	0.004	0.005	0.005	0.006	0.008	0.027	0.072	0.072	0.926	1447
Acidaminococcus fermentans DSM 20731	4196	0.122	0.002	0.002	0.003	0.003	0.003	0.011	0.042	0.143	0.289	0.614	0.796
Bacteroides cf. forsythus oral clone BU063	4196	0.048	0.002	0.002	0.003	0.004	0.005	0.012	0.029	0.049	0.08	0.212	0.289
Corynebacterium tuberculostearicum	4196	0.041	0.001	0.001	0.001	0.001	0.002	0.009	0.015	0.084	0.194	0.214	0.214
Campylobacter curvus (T)	4196	0.033	0.002	0.002	0.002	0.003	0.004	0.005	0.03	0.114	0.124	0.126	0.126
Haemophilus sp. oral clone JM053	4196	0.028	0.002	0.003	0.003	0.004	0.004	0.005	0.007	0.039	0.089	0.142	0.168
Eikenella corrodens	4196	0.027	0.002	0.002	0.003	0.003	0.003	0.005	0.027	0.072	0.072	0.1	0.117
Lactobacillus pentosus	4196	0.026	0.002	0.002	0.002	0.003	0.004	0.011	0.032	0.049	0.052	0.085	0.105
Klebsiella sp. BR3357	4196	0.026	0.001	0.001	0.001	0.002	0.002	0.016	0.042	0.054	0.069	0.074	0.074
Leuconostoc carnosum (T)	4196	0.025	0.002	0.002	0.003	0.004	0.006	0.009	0.029	0.037	0.051	0.088	0.11
Prevotella buccalis	4196	0.025	0.001	0.002	0.002	0.002	0.003	0.012	0.016	0.021	0.027	0.097	0.139
bacterium P618	4196	0.023	0.002	0.002	0.003	0.004	0.004	0.007	0.01	0.016	0.022	0.098	0.145
Prevotella sp. 152R-1a	4196	0.021	0.004	0.004	0.004	0.004	0.008	0.013	0.018	0.019	0.022	0.068	0.096
bacterium NLAE-zl-H524	4196	0.021	0.002	0.002	0.002	0.003	0.004	0.005	0.014	0.04	0.075	0.094	0.102
Bacillus sp. GN-15	4196	0.021	0.006	0.006	0.006	0.006	0.007	0.011	0.017	0.024	0.028	0.069	0.094
Prevotella sp. S4-10	4196	0.02	0.001	0.001	0.002	0.003	0.005	0.009	0.014	0.034	0.057	0.079	0.09
Prevotella sp. SEQ065	4196	0.015	0.002	0.002	0.002	0.002	0.003	0.004	0.013	0.033	0.056	0.063	0.064
Prevotella sp. B31FD	4196	0.015	0.002	0.002	0.002	0.002	0.002	0.004	0.005	0.029	0.065	0.072	0.072
Lactobacillus sanfranciscensis	4196	0.012	0.001	0.002	0.002	0.002	0.004	0.007	0.012	0.016	0.018	0.04	0.052
iron-reducing enrichment clone Cl-A1	4196	0.012	0.003	0.003	0.004	0.005	0.005	0.006	0.024	0.025	0.026	0.026	0.026
Clostridium sp. TM-40	4196	0.011	0.002	0.002	0.002	0.003	0.003	0.006	0.01	0.011	0.011	0.037	0.052
Citrobacter werkmanii (T)	4196	0.01	0.002	0.002	0.002	0.002	0.003	0.005	0.009	0.02	0.028	0.036	0.04
bacterium NLAE-zl-C532	4196	0.009	0.002	0.002	0.002	0.002	0.003	0.01	0.014	0.016	0.016	0.016	0.016
Clostridium sp. C01-2409	4196	0.009	0.001	0.001	0.002	0.002	0.003	0.003	0.006	0.01	0.01	0.035	0.049
Escherichia sp. EMB 210	4196	0.009	0.002	0.002	0.002	0.002	0.003	0.004	0.01	0.019	0.025	0.027	0.027
Streptococcus lactarius (T)	4196	0.008	0.001	0.001	0.001	0.001	0.001	0.004	0.019	0.019	0.019	0.019	0.02
Lactobacillus casei	4196	0.008	0.001	0.001	0.002	0.002	0.002	0.004	0.014	0.018	0.018	0.02	0.022
bacterium BM0574	4196	0.006	0.002	0.002	0.003	0.003	0.003	0.004	0.009	0.01	0.01	0.013	0.015
Escherichia sp. 4094	4196	0.006	0.001	0.001	0.002	0.002	0.003	0.003	0.01	0.012	0.015	0.015	0.015
bacterium enrichment culture clone NBAR019	4196	0.006	0.001	0.001	0.002	0.003	0.004	0.005	0.006	0.009	0.011	0.013	0.014
bacterium NLAE-zl-P224	4196	0.005	0.001	0.001	0.002	0.002	0.003	0.005	0.007	0.009	0.011	0.012	0.013
Clostridiales bacterium P3M-3	4196	0.005	0.002	0.002	0.002	0.002	0.002	0.003	0.006	0.008	0.009	0.014	0.018
Treponema denticola	4196	0.005	0.002	0.002	0.002	0.002	0.003	0.005	0.005	0.007	0.008	0.01	0.011
Blautia hydrogenotrophica (T)	4196	0.005	0.001	0.001	0.001	0.001	0.002	0.003	0.006	0.008	0.01	0.015	0.017
rumen bacterium enrichment culture clone Y74	4196	0.005	0.002	0.002	0.003	0.003	0.003	0.005	0.006	0.008	0.008	0.008	0.008
Streptococcus pneumoniae SPN034156	4196	0.005	0.001	0.001	0.001	0.001	0.002	0.003	0.004	0.005	0.005	0.015	0.021
Scardovia sp. T01-04	4196	0.005	0.001	0.001	0.001	0.002	0.002	0.003	0.008	0.01	0.01	0.01	0.01
Clostridium sp. MSTE9	4196	0.004	0.001	0.001	0.001	0.002	0.002	0.003	0.007	0.008	0.008	0.01	0.011
Escherichia sp. 80	4196	0.004	0.001	0.001	0.002	0.002	0.003	0.004	0.005	0.005	0.005	0.008	0.01
Terrisporobacter glycolicus	4196	0.004	0	0.001	0.001	0.001	0.002	0.003	0.005	0.006	0.006	0.008	0.008
Streptococcus mitis (T)	4196	0.004	0.001	0.002	0.002	0.002	0.002	0.004	0.004	0.005	0.006	0.007	0.007
bacterium NLAE-zl-P860	4196	0.003	0.001	0.001	0.001	0.002	0.002	0.003	0.005	0.005	0.005	0.005	0.006
Sphingomonas leidyi	3846	1171	0.001	0.001	0.002	0.002	0.003	0.004	0.012	3217	6417	6417	6417
Acidaminococcus fermentans	3846	0.839	0.002	0.003	0.003	0.004	0.004	0.389	0.706	1722	2465	3487	3999
Campylobacter curvus	3846	0.171	0.003	0.004	0.004	0.004	0.005	0.007	0.012	0.015	0.016	0.912	1.36
Prevotella sp. oral clone BE073	3846	0.153	0.001	0.002	0.004	0.004	0.008	0.012	0.123	0.228	0.26	0.688	0.901
Prevotella melaninogenica (T)	3846	0.134	0.002	0.002	0.003	0.003	0.003	0.005	0.037	0.17	0.274	0.684	0.889
Veillonella sp. OK3	3846	0.13	0.002	0.002	0.002	0.002	0.002	0.003	0.006	0.018	0.029	0.701	1037
Mitsuokella jalaludinii (T)	3846	0.096	0.004	0.004	0.005	0.018	0.031	0.052	0.147	0.185	0.213	0.243	0.258
Spinacia oleracea (T)	3846	0.074	0.003	0.003	0.005	0.005	0.007	0.012	0.023	0.036	0.048	0.357	0.511
Bacteroides sp. C13EG111	3846	0.073	0.002	0.003	0.004	0.005	0.007	0.021	0.094	0.18	0.209	0.268	0.297
Anaerococcus obesiensis ph10	3846	0.06	0.001	0.001	0.001	0.002	0.003	0.005	0.032	0.048	0.049	0.288	0.407
Streptococcus sp. enrichment culture clone SRC DSC15	3846	0.058	0.001	0.001	0.001	0.002	0.003	0.004	0.006	0.049	0.091	0.306	0.413
Streptococcus bovis	3846	0.049	0.002	0.002	0.003	0.003	0.003	0.004	0.009	0.045	0.078	0.251	0.338
Prevotella dentalis	3846	0.037	0.002	0.002	0.003	0.004	0.005	0.016	0.06	0.083	0.107	0.107	0.107
Prevotella sp. oral clone DO039	3846	0.036	0.001	0.001	0.001	0.002	0.004	0.02	0.024	0.076	0.127	0.144	0.153
Coriobacterium sp. EKSO3	3846	0.028	0.002	0.002	0.003	0.004	0.012	0.03	0.041	0.051	0.057	0.057	0.057
bacterium NLAE-zl-H22	3846	0.026	0.003	0.004	0.004	0.004	0.005	0.014	0.028	0.06	0.09	0.09	0.09
Drimys granadensis (T)	3846	0.026	0.004	0.004	0.005	0.006	0.006	0.009	0.015	0.058	0.097	0.103	0.106
Gemella haemolysans	3846	0.025	0.001	0.001	0.002	0.002	0.002	0.003	0.017	0.06	0.091	0.111	0.12
Collinsella tanakaei (T)	3846	0.025	0.004	0.004	0.005	0.005	0.005	0.012	0.029	0.053	0.07	0.074	0.076
Capnocytophaga granulosa	3846	0.024	0.002	0.002	0.003	0.004	0.004	0.01	0.012	0.044	0.074	0.102	0.116
Porphyromonas sp. oral clone BP1-39	3846	0.021	0.003	0.003	0.003	0.004	0.005	0.014	0.03	0.041	0.051	0.056	0.058
Klebsiella sp. enrichment culture clone HSL76A	3846	0.018	0.003	0.003	0.003	0.003	0.004	0.008	0.015	0.035	0.051	0.066	0.073
Cryptobacterium curtum DSM 15641	3846	0.013	0.001	0.001	0.001	0.001	0.002	0.005	0.018	0.023	0.027	0.046	0.056
Peptoniphilus harei (T)	3846	0.012	0.004	0.004	0.004	0.004	0.005	0.008	0.015	0.027	0.032	0.032	0.032
Adlercreutzia equolifaciens DSM 19450	3846	0.011	0.003	0.003	0.003	0.003	0.004	0.006	0.012	0.018	0.019	0.034	0.041
Streptococcus gallolyticus	3846	0.01	0.002	0.002	0.002	0.002	0.002	0.004	0.012	0.023	0.027	0.036	0.04
Klebsiella sp. SHN-1	3846	0.009	0.001	0.001	0.002	0.002	0.002	0.004	0.011	0.017	0.023	0.03	0.034
Enterobacter asburiae	3846	0.009	0.002	0.002	0.003	0.003	0.004	0.005	0.009	0.013	0.017	0.027	0.032
Enterobacteriaceae bacterium 3065O2	3846	0.009	0.001	0.001	0.001	0.002	0.004	0.006	0.015	0.018	0.02	0.02	0.02
bacterium NLAE-zl-P568	3846	0.008	0.002	0.002	0.002	0.002	0.003	0.005	0.009	0.013	0.015	0.024	0.029
Escherichia sp. A422	3846	0.008	0.001	0.001	0.001	0.001	0.003	0.005	0.011	0.017	0.02	0.022	0.023
Fusobacteria bacterium oral taxon 220	3846	0.008	0.003	0.003	0.003	0.003	0.004	0.005	0.009	0.013	0.014	0.019	0.022
Escherichia sp. 43	3846	0.008	0.002	0.002	0.002	0.003	0.004	0.005	0.009	0.012	0.015	0.019	0.022
Fusobacterium sp. oral clone BP2-1	3846	0.007	0.002	0.002	0.003	0.003	0.004	0.005	0.008	0.012	0.014	0.016	0.016
Escherichia coli O55:H7 str. CB9615	3846	0.006	0.002	0.002	0.002	0.003	0.003	0.004	0.006	0.008	0.009	0.015	0.019
Shigella sonnei 53G	3846	0.006	0.001	0.001	0.002	0.002	0.003	0.004	0.009	0.012	0.012	0.013	0.014
Escherichia sp. 88	3846	0.006	0.003	0.003	0.003	0.004	0.004	0.005	0.007	0.008	0.009	0.009	0.009
Porphyromonas gingivalis	3846	0.006	0.001	0.001	0.002	0.002	0.003	0.004	0.004	0.008	0.012	0.017	0.02
Streptococcus sp. PSH2	3846	0.005	0.001	0.001	0.002	0.002	0.003	0.004	0.007	0.008	0.009	0.009	0.01
Cucumis sativus (T)	3846	0.005	0.002	0.002	0.002	0.003	0.003	0.004	0.007	0.008	0.008	0.008	0.008
Bacteroides sp. 2011 Ileo VSA D11	3846	0.005	0.001	0.001	0.001	0.001	0.002	0.002	0.004	0.005	0.006	0.016	0.02
Streptococcus sp. 4093B	3846	0.005	0.001	0.001	0.001	0.001	0.002	0.004	0.007	0.008	0.009	0.009	0.009
Atopobium sp. ICM42b10	3846	0.005	0.002	0.002	0.003	0.003	0.004	0.004	0.005	0.006	0.007	0.008	0.008
Escherichia sp. 34	3846	0.005	0.001	0.001	0.001	0.002	0.003	0.004	0.007	0.008	0.008	0.008	0.008
Atopobium rimae (T)	3846	0.004	0.001	0.001	0.001	0.002	0.002	0.004	0.006	0.007	0.007	0.009	0.009
Coriobacterium sp. AUH-Julong21	3846	0.004	0.001	0.001	0.001	0.002	0.002	0.003	0.008	0.008	0.008	0.009	0.009
Streptococcus salivarius subsp. null LMD-9	3846	0.004	0.002	0.002	0.002	0.002	0.002	0.003	0.004	0.007	0.009	0.01	0.011
bacterium NLAE-zl-P350	3846	0.004	0.002	0.002	0.002	0.002	0.002	0.002	0.005	0.007	0.008	0.009	0.009
Streptococcus pseudopneumoniae	3846	0.004	0.001	0.001	0.001	0.002	0.002	0.004	0.004	0.005	0.005	0.006	0.006
Gordonibacter pamelaeae 7-10-1-b	3846	0.003	0.001	0.001	0.001	0.001	0.001	0.002	0.005	0.007	0.007	0.008	0.008
bacterium N3a	3846	0.003	0.001	0.001	0.001	0.002	0.003	0.004	0.004	0.004	0.004	0.005	0.005
bacterium NLAE-zl-P569	3846	0.003	0.001	0.001	0.001	0.001	0.002	0.002	0.003	0.003	0.003	0.008	0.011
bacterium NLAE-zl-C367	3846	0.003	0.001	0.001	0.001	0.001	0.001	0.002	0.004	0.005	0.005	0.005	0.006
Blautia sp. Ser8	3846	0.002	0.001	0.001	0.001	0.001	0.001	0.002	0.002	0.003	0.003	0.006	0.007
bacterium NLAE-zl-P356	3846	0.002	0.001	0.001	0.001	0.002	0.002	0.002	0.002	0.002	0.003	0.003	0.003
Megasphaera elsdenii	3497	1.57	0.003	0.004	0.004	0.081	0.287	1305	1676	1703	2271	4827	6106
Odoribacter laneus	3497	1534	0.002	0.002	0.002	0.003	0.007	0.18	1743	2121	2.92	6513	8.31
Prevotella sp. DJF LS16	3497	0.636	0.032	0.037	0.046	0.067	0.1	0.555	0.879	1011	1172	1739	2023
Porphyromonas asaccharolytica	3497	0.355	0.001	0.002	0.002	0.003	0.006	0.009	0.03	0.079	0.428	1895	2629
Prevotella denticola	3497	0.145	0.002	0.003	0.003	0.003	0.004	0.005	0.011	0.344	0.559	0.721	0.802
Fusobacterium mortiferum	3497	0.101	0.004	0.004	0.005	0.006	0.012	0.051	0.08	0.089	0.145	0.384	0.504
Mitsuokella jalaludinii	3497	0.101	0.013	0.013	0.013	0.013	0.016	0.056	0.077	0.198	0.278	0.346	0.38
bacterium NLAE-zl-H29	3497	0.079	0.002	0.002	0.003	0.005	0.008	0.031	0.129	0.144	0.164	0.246	0.287
Morganella morganii subsp. null	3497	0.077	0.004	0.008	0.014	0.016	0.017	0.035	0.12	0.173	0.201	0.201	0.201
unidentified oral bacterium RP55-42	3497	0.074	0.002	0.002	0.002	0.002	0.005	0.026	0.16	0.211	0.217	0.217	0.217
Klebsiella sp. enrichment culture clone SRC DSB8	3497	0.067	0.003	0.003	0.003	0.004	0.004	0.025	0.054	0.131	0.187	0.259	0.295
Capnocytophaga sputigena	3497	0.056	0.002	0.002	0.003	0.003	0.004	0.006	0.008	0.045	0.104	0.281	0.369
rumen bacterium IVRI-RM-1003	3497	0.052	0.002	0.003	0.004	0.004	0.005	0.011	0.035	0.083	0.127	0.218	0.263
Streptococcus agalactiae (T)	3497	0.05	0.001	0.001	0.001	0.002	0.004	0.016	0.029	0.057	0.097	0.212	0.269
Synergistes sp. NML05A017	3497	0.043	0.001	0.002	0.002	0.003	0.004	0.011	0.029	0.05	0.082	0.181	0.23
Peptostreptococcus sp. oral clone AJ062	3497	0.03	0.003	0.004	0.004	0.004	0.004	0.007	0.059	0.064	0.068	0.08	0.086
Sphingomonas sp. Pmxh3	3497	0.029	0.001	0.001	0.002	0.002	0.002	0.004	0.018	0.085	0.119	0.119	0.119
Anaerococcus vaginalis (T)	3497	0.023	0.002	0.003	0.004	0.005	0.006	0.007	0.016	0.058	0.08	0.083	0.085
bacterium NLAE-zl-H504	3497	0.016	0.001	0.001	0.002	0.002	0.002	0.004	0.008	0.033	0.05	0.067	0.075
Bacteroides sp. oral clone BU045	3497	0.015	0.004	0.004	0.005	0.006	0.008	0.014	0.025	0.029	0.029	0.029	0.029
TM7 phylum sp. oral taxon 349	3497	0.015	0.001	0.001	0.001	0.001	0.001	0.002	0.005	0.005	0.017	0.073	0.101
Clostridium perfringens SM101	3497	0.015	0.004	0.004	0.005	0.006	0.008	0.009	0.023	0.026	0.028	0.032	0.034
unidentified oral bacterium AP60-53	3497	0.015	0.002	0.002	0.003	0.004	0.005	0.006	0.008	0.038	0.054	0.054	0.054
Bifidobacterium sp. M45	3497	0.014	0.002	0.002	0.002	0.003	0.004	0.006	0.012	0.033	0.044	0.048	0.051
Bifidobacterium animalis subsp. lactis Bl-04	3497	0.014	0.002	0.002	0.003	0.003	0.005	0.01	0.014	0.015	0.02	0.039	0.048
Lactobacillus curvatus	3497	0.013	0.001	0.002	0.002	0.002	0.002	0.003	0.006	0.007	0.016	0.058	0.078
Actinomyces sp. ICM41	3497	0.01	0.003	0.003	0.005	0.005	0.005	0.007	0.012	0.017	0.019	0.024	0.026
Coriobacteriaceae bacterium GD5	3497	0.01	0.002	0.002	0.002	0.003	0.006	0.012	0.015	0.015	0.015	0.015	0.015
bacterium ADV66	3497	0.009	0.002	0.002	0.003	0.003	0.003	0.004	0.013	0.016	0.018	0.025	0.028
Granulicatella elegans	3497	0.008	0.001	0.002	0.002	0.002	0.003	0.005	0.009	0.01	0.013	0.026	0.033
Lactobacillus paracasei	3497	0.008	0.002	0.002	0.002	0.002	0.003	0.006	0.012	0.012	0.012	0.016	0.017
Leuconostoc mesenteroides subsp. mesenteroides	3497	0.008	0.001	0.002	0.002	0.002	0.002	0.004	0.01	0.012	0.014	0.021	0.025
bacterium XJ149-N3G2	3497	0.007	0.002	0.002	0.003	0.003	0.004	0.005	0.011	0.014	0.015	0.015	0.015
Slackia heliotrinireducens DSM 20476	3497	0.006	0.002	0.002	0.002	0.003	0.003	0.007	0.008	0.009	0.01	0.011	0.011
Escherichia sp. B4	3497	0.006	0.003	0.003	0.004	0.004	0.004	0.005	0.007	0.008	0.009	0.012	0.014
Streptococcus sp. 2010 Ileo MS XVIId	3497	0.006	0.001	0.001	0.001	0.001	0.002	0.006	0.009	0.009	0.01	0.012	0.013
Shigella sp. REC22	3497	0.006	0.003	0.003	0.004	0.004	0.004	0.005	0.008	0.008	0.008	0.009	0.009
rumen bacterium NK4A78	3497	0.005	0.002	0.002	0.003	0.003	0.003	0.004	0.005	0.006	0.007	0.009	0.011
bacterium NLAE-zl-H249	3497	0.005	0.001	0.002	0.002	0.003	0.004	0.004	0.005	0.005	0.006	0.009	0.011
Bifidobacterium longum subsp. null bv. Infantis	3497	0.005	0.001	0.001	0.002	0.002	0.002	0.004	0.005	0.008	0.01	0.011	0.012
bacterium NLAE-zl-P591	3497	0.005	0.001	0.001	0.001	0.001	0.002	0.003	0.008	0.01	0.01	0.01	0.011
Bifidobacterium sp. M7	3497	0.004	0.001	0.001	0.001	0.001	0.002	0.004	0.005	0.006	0.006	0.008	0.009
Escherichia coli B7A	3497	0.004	0.001	0.001	0.001	0.002	0.003	0.004	0.004	0.005	0.006	0.008	0.009
Clostridium aminobutyricum	3497	0.004	0.001	0.001	0.002	0.002	0.002	0.003	0.004	0.004	0.005	0.009	0.01
Bacteroides sp. 35BE35	3497	0.004	0	0.001	0.001	0.001	0.001	0.003	0.005	0.006	0.007	0.008	0.009
Streptococcus sp. 2011 Oral MS A11	3497	0.004	0.001	0.001	0.001	0.002	0.002	0.003	0.003	0.004	0.005	0.01	0.012
Escherichia sp. S4-AA1-4	3497	0.004	0.001	0.001	0.001	0.002	0.002	0.004	0.005	0.005	0.005	0.007	0.007
bacterium NLAE-zl-C429	3497	0.003	0.001	0.001	0.001	0.001	0.002	0.003	0.004	0.005	0.006	0.006	0.006
Eubacterium cellulosolvens 6	3497	0.003	0	0.001	0.001	0.001	0.001	0.003	0.004	0.004	0.004	0.007	0.008
Bacteroides ovatus (T)	3497	0.003	0.001	0.001	0.001	0.001	0.002	0.002	0.005	0.005	0.005	0.005	0.005
bacterium NLAE-zl-P32	3497	0.003	0.001	0.001	0.001	0.001	0.001	0.002	0.003	0.004	0.004	0.006	0.007
bacterium NLAE-zl-C515	3497	0.002	0.001	0.001	0.001	0.001	0.002	0.002	0.003	0.003	0.003	0.003	0.003
bacterium NLAE-zl-P484	3497	0.002	0.001	0.001	0.001	0.001	0.002	0.002	0.003	0.003	0.003	0.004	0.004
Lactobacillus pontis (T)	3147	1742	0.003	0.003	0.004	0.004	0.004	0.007	0.016	0.048	3159	9364	12467
Candidatus Megasphaera micronuciformis	3147	0.677	0.001	0.001	0.001	0.002	0.002	0.016	0.065	0.083	1249	3.57	4731
Synergistes sp. NML96A088	3147	0.242	0.004	0.004	0.005	0.005	0.006	0.012	0.02	0.201	0.571	1219	1543
Desulfovibrio fairfieldensis	3147	0.164	0.008	0.008	0.008	0.019	0.06	0.062	0.221	0.288	0.365	0.484	0.543
bacterium RA2107	3147	0.148	0.009	0.011	0.017	0.026	0.052	0.104	0.223	0.29	0.313	0.324	0.33
Lactobacillus psittaci (T)	3147	0.13	0.003	0.003	0.003	0.003	0.003	0.016	0.02	0.254	0.407	0.598	0.693
Succinivibrio dextrinosolvens	3147	0.104	0.001	0.002	0.002	0.003	0.003	0.005	0.198	0.281	0.323	0.364	0.385
Prevotella pallens	3147	0.096	0.001	0.001	0.001	0.002	0.004	0.015	0.094	0.238	0.311	0.383	0.419
Mitsuokella multacida (T)	3147	0.093	0.013	0.013	0.013	0.014	0.015	0.022	0.06	0.075	0.173	0.363	0.458
Klebsiella sp. VITPGP4A	3147	0.076	0.005	0.005	0.006	0.009	0.023	0.029	0.043	0.085	0.16	0.287	0.35
Peptostreptococcus sp. MDA2346-2	3147	0.059	0.001	0.001	0.001	0.002	0.002	0.017	0.056	0.064	0.126	0.246	0.306
Kluyvera intermedia (T)	3147	0.055	0.001	0.001	0.001	0.001	0.001	0.009	0.038	0.043	0.112	0.247	0.315
Prevotella nigrescens	3147	0.049	0.004	0.004	0.005	0.006	0.006	0.007	0.008	0.06	0.124	0.225	0.275
Klebsiella pneumoniae (T)	3147	0.048	0.004	0.004	0.006	0.006	0.008	0.026	0.039	0.111	0.137	0.154	0.162
Sarcina ventriculi	3147	0.045	0.003	0.004	0.006	0.008	0.009	0.032	0.048	0.073	0.096	0.13	0.147
Lactobacillus iners	3147	0.037	0.001	0.001	0.001	0.002	0.003	0.01	0.075	0.082	0.094	0.114	0.123
Lactobacillus sp. IDSAc	3147	0.031	0.004	0.004	0.004	0.005	0.005	0.013	0.013	0.089	0.108	0.108	0.108
Collinsella stercoris	3147	0.031	0.004	0.005	0.007	0.008	0.01	0.023	0.027	0.037	0.056	0.089	0.106
Lactuca sativa	3147	0.03	0.003	0.003	0.003	0.005	0.012	0.014	0.029	0.063	0.077	0.088	0.094
Porphyromonas bennonis (T)	3147	0.028	0.001	0.002	0.002	0.003	0.003	0.005	0.043	0.043	0.062	0.099	0.117
Clostridium neonatale	3147	0.024	0.002	0.002	0.002	0.004	0.009	0.014	0.017	0.048	0.063	0.078	0.086
Streptococcus equinus	3147	0.024	0.001	0.002	0.002	0.002	0.003	0.004	0.01	0.011	0.043	0.109	0.141
Oribacterium sp. OBRC12	3147	0.023	0.001	0.001	0.001	0.001	0.001	0.004	0.023	0.057	0.07	0.081	0.086
Buxus microphylla (T)	3147	0.021	0.003	0.003	0.003	0.003	0.004	0.013	0.023	0.036	0.046	0.061	0.068
Bacteroides fluxus (T)	3147	0.021	0.004	0.004	0.005	0.005	0.005	0.009	0.029	0.03	0.041	0.063	0.074
Pediococcus acidilactici	3147	0.019	0.002	0.002	0.003	0.003	0.005	0.014	0.025	0.025	0.031	0.044	0.051
Escherichia coli O103:H2 str. 12009	3147	0.019	0.004	0.005	0.007	0.009	0.015	0.018	0.024	0.027	0.029	0.031	0.032
Propionibacterium freudenreichii (T)	3147	0.017	0.002	0.002	0.003	0.003	0.004	0.006	0.014	0.021	0.036	0.062	0.076
Klebsiella sp. 8.1T	3147	0.017	0.003	0.004	0.005	0.006	0.006	0.008	0.019	0.034	0.04	0.044	0.046
Haemophilus segnis	3147	0.013	0.002	0.003	0.003	0.004	0.005	0.006	0.008	0.032	0.037	0.038	0.038
Eubacterium brachy (T)	3147	0.012	0.002	0.002	0.002	0.002	0.003	0.004	0.01	0.011	0.022	0.044	0.054
Klebsiella sp. enrichment culture clone SRC DSD18	3147	0.012	0.002	0.002	0.003	0.003	0.004	0.005	0.013	0.021	0.027	0.035	0.039
Streptococcus gallolyticus subsp. gallolyticus	3147	0.011	0.002	0.002	0.002	0.002	0.003	0.005	0.013	0.024	0.029	0.034	0.036
Anaerococcus octavius (T)	3147	0.011	0.002	0.002	0.002	0.003	0.004	0.005	0.007	0.031	0.036	0.036	0.036
Serratia liquefaciens	3147	0.011	0.002	0.002	0.003	0.004	0.005	0.007	0.015	0.018	0.021	0.028	0.032
Leuconostoc lactis	3147	0.011	0.001	0.001	0.001	0.001	0.003	0.005	0.017	0.018	0.024	0.036	0.042
Atopobium rimae	3147	0.011	0.001	0.001	0.002	0.002	0.002	0.003	0.01	0.031	0.036	0.036	0.036
Clostridiales bacterium 33-7e	3147	0.011	0.001	0.001	0.001	0.001	0.002	0.003	0.005	0.026	0.034	0.041	0.045
bacterium enrichment culture clone NBAR012	3147	0.01	0.001	0.002	0.002	0.003	0.003	0.006	0.014	0.019	0.022	0.024	0.025
bacterium SM7-19	3147	0.009	0.001	0.002	0.002	0.002	0.004	0.01	0.014	0.014	0.016	0.02	0.021
Bacteroides sp. TP-5	3147	0.009	0.001	0.001	0.001	0.001	0.002	0.003	0.018	0.02	0.022	0.026	0.028
Exiguobacterium aurantiacum	3147	0.008	0.001	0.001	0.001	0.002	0.005	0.006	0.011	0.012	0.015	0.02	0.022
Eubacterium desmolans (T)	3147	0.008	0.001	0.001	0.002	0.003	0.003	0.005	0.009	0.01	0.014	0.022	0.026
Prevotella sp. oral taxon 314	3147	0.008	0.004	0.004	0.004	0.004	0.005	0.005	0.009	0.009	0.012	0.018	0.021
Actinomyces massiliensis	3147	0.007	0.002	0.002	0.002	0.002	0.002	0.006	0.009	0.012	0.014	0.019	0.021
Catonella morbi (T)	3147	0.006	0.003	0.003	0.004	0.004	0.004	0.006	0.008	0.008	0.009	0.01	0.011
Enterobacter sp. GDR05	3147	0.006	0.001	0.002	0.002	0.003	0.005	0.005	0.007	0.009	0.01	0.011	0.012
bacterium NLAE-zl-G254	3147	0.006	0.002	0.002	0.002	0.002	0.003	0.003	0.005	0.006	0.01	0.019	0.023
Bacteroides sp. dnLKV2	3147	0.005	0.001	0.001	0.001	0.001	0.001	0.002	0.009	0.011	0.012	0.012	0.013
bacterium NLAE-zl-H28	3147	0.005	0.002	0.002	0.002	0.002	0.003	0.003	0.006	0.009	0.011	0.013	0.013
Arthrobacter sp. B10	3147	0.005	0.001	0.001	0.002	0.002	0.002	0.004	0.005	0.005	0.008	0.013	0.016
bacterium enrichment culture clone aHCH7 G8	3147	0.005	0.002	0.002	0.002	0.003	0.003	0.004	0.006	0.006	0.007	0.009	0.01
Escherichia sp. 4B	3147	0.005	0.001	0.001	0.002	0.002	0.002	0.004	0.006	0.008	0.009	0.009	0.009
Escherichia sp. BBDP20	3147	0.004	0.001	0.002	0.003	0.003	0.003	0.004	0.005	0.006	0.007	0.007	0.008
Eggerthella lenta DSM 2243	3147	0.004	0.001	0.001	0.001	0.001	0.002	0.002	0.004	0.008	0.01	0.012	0.012
butyrate-producing bacterium SM4/1	3147	0.004	0.001	0.001	0.002	0.002	0.002	0.003	0.005	0.006	0.007	0.009	0.01
Parabacteroides sp. DJF B084	3147	0.004	0.001	0.001	0.001	0.001	0.001	0.002	0.004	0.01	0.012	0.012	0.012
Bacteroides sp. BLBE-2	3147	0.004	0.001	0.001	0.001	0.001	0.003	0.003	0.004	0.005	0.006	0.01	0.012
bacterium NLAE-zl-G521	3147	0.004	0.001	0.002	0.002	0.002	0.002	0.003	0.006	0.006	0.006	0.007	0.008
Actinomyces sp. oral taxon 170	3147	0.004	0.001	0.001	0.001	0.001	0.001	0.002	0.002	0.003	0.007	0.013	0.017
bacterium NLAE-zl-P572	3147	0.003	0.001	0.001	0.001	0.001	0.001	0.002	0.005	0.006	0.007	0.007	0.007
Clostridium sp. ID3	3147	0.003	0.001	0.001	0.001	0.001	0.002	0.002	0.004	0.006	0.007	0.008	0.008
bacterium NLAE-zl-H58	3147	0.003	0.001	0.001	0.002	0.002	0.002	0.002	0.005	0.006	0.007	0.007	0.007
Enterobacteriaceae bacterium WTPin 5	3147	0.003	0.001	0.001	0.002	0.002	0.003	0.003	0.004	0.005	0.005	0.005	0.005
Prevotella heparinolytica	3147	0.003	0.001	0.001	0.002	0.002	0.002	0.003	0.004	0.004	0.004	0.005	0.006
bacterium NLAE-zl-P573	3147	0.003	0.001	0.001	0.001	0.001	0.002	0.002	0.004	0.004	0.005	0.005	0.005
Streptococcus sp. oral clone FO042	3147	0.003	0.001	0.001	0.001	0.001	0.002	0.002	0.003	0.004	0.005	0.006	0.007
Streptococcus sp. I-G5	3147	0.003	0.002	0.002	0.002	0.002	0.002	0.002	0.004	0.004	0.004	0.004	0.004
bacterium NLAE-zl-P737	3147	0.003	0.001	0.001	0.001	0.001	0.001	0.002	0.003	0.003	0.004	0.006	0.007
bacterium NLAE-zl-H39	3147	0.003	0.001	0.001	0.001	0.001	0.001	0.002	0.003	0.004	0.004	0.005	0.005
bacterium NLAE-zl-C329	3147	0.002	0.001	0.001	0.001	0.001	0.001	0.002	0.002	0.002	0.003	0.004	0.004
Lactobacillus sp. KLDS 1.0712	2797	1284	0.962	0.962	0.962	0.969	1072	1412	1466	1467	1471	1477	1479
Leptotrichia genomosp. C1	2797	1035	0.001	0.002	0.002	0.002	0.003	0.004	0.005	0.007	2482	5.37	6814
Succinatimonas hippei (T)	2797	0.551	0.102	0.116	0.145	0.173	0.226	0.576	0.867	0.867	0.914	0.969	0.996
Succinivibrio dextrinosolvens (T)	2797	0.401	0.001	0.001	0.001	0.001	0.003	0.061	0.769	0.915	1079	1258	1347
Megamonas funiformis (T)	2797	0.376	0.009	0.009	0.009	0.009	0.012	0.021	0.388	0.42	0.935	1534	1833
Capnocytophaga gingivalis	2797	0.327	0.004	0.005	0.005	0.005	0.005	0.008	0.096	0.249	0.868	1578	1933
Acidaminococcus fermentans (T)	2797	0.295	0.002	0.002	0.004	0.007	0.038	0.071	0.26	0.55	0.83	1133	1285
bacterium NLAE-zl-H188	2797	0.244	0.001	0.001	0.001	0.001	0.002	0.002	0.003	0.004	0.585	1262	1601
Fusobacterium nucleatum subsp. vincentii	2797	0.209	0.002	0.002	0.002	0.003	0.008	0.012	0.018	0.018	0.492	1045	1321
Prevotella intermedia	2797	0.172	0.001	0.001	0.002	0.002	0.003	0.006	0.012	0.012	0.408	0.87	1101
Lactobacillus sp. oral clone HT002	2797	0.143	0.003	0.003	0.004	0.004	0.005	0.009	0.044	0.068	0.351	0.679	0.843
Synergistetes bacterium LBVCM1157	2797	0.128	0.002	0.002	0.002	0.003	0.003	0.008	0.034	0.093	0.335	0.612	0.751
Megasphaera sp. BLPYG-07	2797	0.118	0.018	0.019	0.023	0.027	0.027	0.043	0.158	0.228	0.29	0.356	0.389
Actinomyces meyeri (T)	2797	0.117	0.002	0.002	0.002	0.003	0.003	0.005	0.005	0.006	0.276	0.591	0.748
Treponema socranskii subsp. buccale	2797	0.101	0.005	0.005	0.005	0.005	0.005	0.013	0.036	0.036	0.235	0.466	0.582
Actinomyces sp. oral taxon C55	2797	0.088	0.002	0.002	0.003	0.003	0.004	0.005	0.036	0.036	0.21	0.413	0.514
Actinomyces turicensis (T)	2797	0.088	0.002	0.002	0.003	0.003	0.004	0.015	0.088	0.287	0.315	0.333	0.341
Bifidobacterium sp. oral strain A32ED	2797	0.067	0.005	0.006	0.009	0.012	0.013	0.03	0.055	0.058	0.141	0.238	0.286
Prevotella sp. oral clone GI032	2797	0.064	0.003	0.003	0.003	0.004	0.004	0.008	0.066	0.068	0.154	0.254	0.304
bacterium NLAE-zl-P452	2797	0.056	0.007	0.009	0.012	0.014	0.015	0.02	0.07	0.092	0.132	0.176	0.198
activated sludge bacterium BC55	2797	0.052	0.005	0.005	0.005	0.005	0.011	0.017	0.085	0.142	0.146	0.146	0.146
Capnocytophaga sp. oral clone BR085	2797	0.049	0.003	0.003	0.004	0.004	0.004	0.008	0.017	0.027	0.117	0.221	0.273
Prevotella maculosa (T)	2797	0.039	0.002	0.002	0.002	0.002	0.004	0.005	0.061	0.122	0.126	0.126	0.126
Klebsiella sp. enrichment culture clone SRC DSA2	2797	0.036	0.002	0.002	0.002	0.002	0.003	0.012	0.039	0.105	0.117	0.126	0.13
Sphingomonas sp. AT33	2797	0.035	0.003	0.003	0.003	0.003	0.004	0.005	0.048	0.114	0.119	0.119	0.119
Selenomonas sp. oral taxon H64	2797	0.035	0.003	0.003	0.003	0.003	0.003	0.004	0.008	0.012	0.082	0.164	0.205
Streptococcus sp. oral clone BM035	2797	0.031	0.003	0.003	0.003	0.003	0.004	0.005	0.015	0.017	0.07	0.133	0.164
Neisseria perflava	2797	0.03	0.002	0.003	0.005	0.006	0.008	0.01	0.011	0.012	0.064	0.123	0.153
Anaerococcus sp. PH9	2797	0.028	0.002	0.002	0.002	0.002	0.005	0.007	0.012	0.016	0.062	0.115	0.142
Escherichia coli B str. REL606	2797	0.027	0.003	0.003	0.003	0.003	0.003	0.019	0.04	0.045	0.058	0.072	0.079
Leptotrichia sp. oral clone DR011	2797	0.026	0.001	0.001	0.002	0.002	0.002	0.002	0.005	0.007	0.06	0.122	0.152
Daucus carota (T)	2797	0.024	0.003	0.003	0.003	0.003	0.004	0.009	0.016	0.018	0.053	0.093	0.113
Klebsiella sp. P2	2797	0.024	0.002	0.002	0.002	0.003	0.009	0.019	0.032	0.055	0.058	0.059	0.06
Campylobacter concisus (T)	2797	0.023	0.001	0.001	0.002	0.002	0.003	0.008	0.015	0.018	0.052	0.091	0.111
Campylobacter curvus 525.92	2797	0.022	0.005	0.005	0.005	0.005	0.008	0.009	0.036	0.036	0.046	0.058	0.064
Fructobacillus durionis (T)	2797	0.022	0.001	0.002	0.002	0.002	0.004	0.007	0.011	0.013	0.048	0.089	0.11
Staphylococcus aureus	2797	0.021	0.001	0.001	0.002	0.002	0.004	0.008	0.01	0.017	0.047	0.081	0.099
Capnocytophaga genosp. AHN8471	2797	0.02	0.003	0.004	0.004	0.004	0.004	0.006	0.011	0.013	0.043	0.078	0.095
Gardnerella vaginalis HMP9231	2797	0.019	0.002	0.002	0.002	0.003	0.003	0.005	0.021	0.063	0.066	0.066	0.066
bacterium NLAE-zl-P567	2797	0.019	0.001	0.001	0.001	0.002	0.002	0.005	0.038	0.044	0.049	0.053	0.056
Klebsiella sp. CR45	2797	0.019	0.001	0.002	0.002	0.002	0.002	0.008	0.014	0.023	0.045	0.071	0.084
Prevotella veroralis	2797	0.019	0.001	0.001	0.002	0.002	0.002	0.003	0.015	0.024	0.048	0.076	0.09
Alloprevotella rava (T)	2797	0.018	0.002	0.002	0.003	0.004	0.008	0.011	0.018	0.032	0.043	0.054	0.06
Solobacterium moorei	2797	0.018	0.001	0.002	0.002	0.003	0.004	0.009	0.02	0.036	0.047	0.058	0.063
Fusobacterium naviforme	2797	0.015	0.006	0.006	0.007	0.008	0.009	0.014	0.021	0.025	0.026	0.026	0.026
bacterium NLAE-zl-H212	2797	0.013	0.001	0.001	0.002	0.003	0.003	0.007	0.019	0.027	0.031	0.034	0.036
Lactobacillus sp. SRP85	2797	0.013	0.001	0.001	0.002	0.002	0.003	0.013	0.019	0.021	0.023	0.026	0.028
Eggerthella sinensis (T)	2797	0.013	0.001	0.001	0.001	0.002	0.006	0.009	0.012	0.019	0.027	0.035	0.039
bacterium NLAE-zl-H49	2797	0.012	0.001	0.001	0.002	0.002	0.003	0.012	0.022	0.022	0.022	0.022	0.022
Parvimonas sp. canine oral taxon 102	2797	0.012	0.003	0.005	0.008	0.01	0.01	0.011	0.014	0.017	0.017	0.018	0.018
bacterium NLAE-zl-H187	2797	0.011	0.002	0.002	0.002	0.002	0.003	0.004	0.018	0.025	0.028	0.031	0.033
Clostridiales bacterium 40-4c	2797	0.011	0.002	0.002	0.002	0.002	0.004	0.009	0.017	0.022	0.023	0.023	0.023
Clostridium sp. mbf VZ 132	2797	0.01	0.001	0.002	0.002	0.002	0.003	0.008	0.016	0.023	0.024	0.024	0.024
Olsenella sp. BS-3	2797	0.009	0.002	0.002	0.002	0.002	0.002	0.004	0.015	0.021	0.022	0.023	0.023
bacterium NLAE-zl-P140	2797	0.009	0.002	0.003	0.003	0.003	0.004	0.006	0.01	0.021	0.022	0.022	0.022
Actinomyces sp. ICM54	2797	0.009	0.002	0.002	0.002	0.002	0.003	0.004	0.008	0.009	0.018	0.029	0.034
Macellibacteroides fermentans	2797	0.009	0.003	0.003	0.003	0.003	0.003	0.005	0.007	0.007	0.016	0.026	0.031
bacterium oral clone ASCD05	2797	0.008	0.001	0.001	0.002	0.002	0.002	0.004	0.009	0.017	0.02	0.023	0.025
Escherichia coli O169:H-	2797	0.008	0.003	0.003	0.004	0.004	0.004	0.005	0.012	0.014	0.015	0.015	0.015
Haemophilus sp. 'paraurethrae'	2797	0.007	0.004	0.004	0.004	0.005	0.005	0.005	0.007	0.007	0.01	0.014	0.016
iron-reducing enrichment clone Cl-A2	2797	0.007	0.001	0.002	0.002	0.003	0.003	0.005	0.007	0.01	0.013	0.017	0.019
Dialister micraerophilus (T)	2797	0.007	0.002	0.002	0.002	0.002	0.003	0.005	0.009	0.009	0.012	0.015	0.017
Klebsiella pneumoniae subsp. pneumoniae	2797	0.006	0.001	0.001	0.002	0.002	0.003	0.006	0.009	0.011	0.012	0.013	0.014
bacterium NLAE-zl-P843	2797	0.006	0.001	0.001	0.001	0.002	0.002	0.004	0.006	0.008	0.013	0.019	0.022
Bacteroides sp. 1BL	2797	0.006	0.001	0.001	0.001	0.001	0.002	0.003	0.007	0.016	0.017	0.017	0.018
Shigella sp. 4109	2797	0.006	0.002	0.002	0.003	0.003	0.003	0.005	0.008	0.01	0.011	0.013	0.014
Clostridiales bacterium CIEAF 016	2797	0.006	0.001	0.001	0.002	0.002	0.003	0.005	0.009	0.011	0.011	0.011	0.011
Shigella dysenteriae Sd197	2797	0.006	0.001	0.001	0.001	0.001	0.004	0.005	0.01	0.01	0.01	0.011	0.011
Escherichia coli SE11	2797	0.006	0.001	0.001	0.001	0.001	0.001	0.006	0.01	0.01	0.01	0.011	0.011
bacterium NLAE-zl-H413	2797	0.006	0.002	0.002	0.003	0.003	0.003	0.004	0.007	0.01	0.012	0.013	0.014
Catenibacterium mitsuokai (T)	2797	0.005	0.003	0.004	0.004	0.004	0.004	0.005	0.007	0.007	0.007	0.007	0.007
bacterium NLAE-zl-P822	2797	0.005	0.001	0.001	0.001	0.001	0.002	0.002	0.006	0.009	0.013	0.016	0.018
bacterium NLAE-zl-P245	2797	0.005	0.002	0.002	0.003	0.004	0.005	0.005	0.005	0.006	0.008	0.009	0.01
TM7 phylum sp. oral clone EW055	2797	0.005	0.002	0.002	0.002	0.002	0.002	0.003	0.004	0.005	0.008	0.013	0.015
Streptococcus sinensis (T)	2797	0.005	0.002	0.002	0.003	0.003	0.003	0.004	0.005	0.006	0.007	0.009	0.009
bacterium BM0538	2797	0.005	0.001	0.002	0.002	0.003	0.003	0.005	0.006	0.006	0.007	0.008	0.008
Veillonella sp. 2011 Ileo VSA E5	2797	0.004	0.001	0.001	0.002	0.002	0.002	0.003	0.006	0.007	0.009	0.011	0.012
bacterium NLAE-zl-G179	2797	0.004	0.002	0.002	0.002	0.002	0.002	0.003	0.005	0.009	0.009	0.009	0.009
Eggerthella sp. S6-C1	2797	0.004	0.002	0.002	0.002	0.002	0.002	0.002	0.005	0.009	0.009	0.01	0.01
Dialister sp. oral taxon 502	2797	0.004	0.002	0.002	0.002	0.003	0.003	0.004	0.005	0.005	0.005	0.006	0.006
Escherichia sp. enrichment culture clone NBAR006	2797	0.004	0.002	0.002	0.002	0.002	0.003	0.003	0.004	0.006	0.007	0.008	0.008
bacterium NLAE-zl-C158	2797	0.004	0.001	0.002	0.002	0.002	0.003	0.003	0.004	0.005	0.007	0.008	0.009
bacterium NLAE-zl-H208	2797	0.004	0.001	0.001	0.001	0.001	0.002	0.004	0.005	0.007	0.007	0.007	0.007
Actinomyces sp. oral clone IP073	2797	0.004	0.001	0.001	0.001	0.002	0.002	0.003	0.005	0.005	0.006	0.007	0.008
bacterium NLAE-zl-P208	2797	0.004	0.001	0.001	0.001	0.001	0.002	0.002	0.004	0.008	0.009	0.009	0.009
bacterium NLAE-zl-P111	2797	0.003	0.001	0.001	0.001	0.001	0.002	0.002	0.004	0.006	0.007	0.007	0.008
bacterium NLAE-zl-G494	2797	0.003	0.002	0.002	0.002	0.002	0.002	0.003	0.004	0.005	0.005	0.005	0.005
Streptococcus sp. oral clone BW009	2797	0.003	0.001	0.001	0.002	0.002	0.003	0.003	0.003	0.004	0.005	0.006	0.006
bacterium OX D	2797	0.003	0.001	0.001	0.001	0.001	0.001	0.002	0.003	0.004	0.006	0.009	0.011
bacterium NLAE-zl-C170	2797	0.003	0.001	0.001	0.001	0.001	0.001	0.002	0.003	0.004	0.006	0.008	0.008
human intestinal bacterium julong 601	2797	0.003	0.001	0.001	0.002	0.002	0.002	0.002	0.003	0.004	0.005	0.006	0.007
Propionibacterium sp. oral clone BN085	2797	0.003	0.001	0.001	0.001	0.001	0.002	0.002	0.004	0.004	0.005	0.006	0.006
bacterium NLAE-zl-P304	2797	0.003	0.001	0.001	0.001	0.001	0.001	0.002	0.003	0.005	0.005	0.005	0.005
Clostridium scindens	2797	0.002	0.001	0.001	0.001	0.001	0.001	0.002	0.002	0.003	0.004	0.006	0.007
Megasphaera sp. DNF00912	2797	0.002	0.001	0.001	0.001	0.001	0.001	0.002	0.002	0.003	0.004	0.006	0.007
bacterium NLAE-zl-H353	2797	0.002	0.001	0.001	0.001	0.001	0.001	0.002	0.003	0.004	0.004	0.004	0.004
bacterium NLAE-zl-P923	2797	0.002	0.001	0.001	0.001	0.001	0.001	0.002	0.002	0.003	0.004	0.005	0.005
Actinomyces gerencseriae (T)	2797	0.002	0	0.001	0.001	0.001	0.001	0.002	0.003	0.003	0.003	0.004	0.004
bacterium NLAE-zl-P295	2797	0.002	0	0	0.001	0.001	0.002	0.002	0.003	0.003	0.004	0.004	0.004
bacterium NLAE-zl-G114	2797	0.002	0.001	0.001	0.001	0.001	0.001	0.002	0.002	0.003	0.003	0.003	0.003
bacterium NLAE-zl-H40	2797	0.002	0.001	0.001	0.001	0.001	0.001	0.001	0.002	0.003	0.003	0.004	0.004
Enterococcus avium	2448	1.01	0.003	0.004	0.004	0.004	0.009	0.071	0.837	1597	2833	4.07	4688
Bifidobacterium pseudolongum	2448	0.807	0.002	0.002	0.002	0.002	0.002	0.004	1184	2034	2445	2857	3063
Prevotella maculosa	2448	0.303	0.002	0.002	0.002	0.003	0.003	0.004	0.006	0.215	0.841	1468	1781
Prevotellaceae bacterium DJF VR15	2448	0.264	0.002	0.003	0.003	0.003	0.005	0.044	0.27	0.463	0.726	0.988	1119
Selenomonas noxia	2448	0.178	0.004	0.004	0.004	0.004	0.005	0.008	0.013	0.137	0.491	0.845	1022
bacterium NLAE-zl-P702	2448	0.166	0.003	0.004	0.005	0.006	0.008	0.037	0.261	0.494	0.523	0.553	0.567
Lactobacillus mucosae	2448	0.142	0.011	0.014	0.021	0.029	0.031	0.094	0.164	0.241	0.327	0.414	0.457
Streptococcus infantis (T)	2448	0.134	0.001	0.001	0.002	0.002	0.003	0.004	0.009	0.1	0.37	0.64	0.775
Streptococcus sp. enrichment culture clone SRC DSC4	2448	0.133	0.002	0.002	0.002	0.002	0.003	0.005	0.035	0.143	0.378	0.612	0.729
Bifidobacterium saeculare (T)	2448	0.117	0.003	0.003	0.004	0.004	0.009	0.021	0.047	0.12	0.307	0.494	0.588
Capnocytophaga sp. oral taxon 329	2448	0.111	0.003	0.003	0.003	0.003	0.004	0.012	0.057	0.136	0.304	0.472	0.556
Actinomyces sp. oral clone IO077	2448	0.07	0.003	0.003	0.004	0.004	0.005	0.006	0.018	0.06	0.186	0.312	0.375
Acinetobacter junii	2448	0.058	0.013	0.013	0.013	0.013	0.021	0.046	0.094	0.105	0.108	0.111	0.112
Parvimonas sp. oral taxon 110 str. F0139	2448	0.054	0.003	0.005	0.008	0.012	0.013	0.017	0.068	0.125	0.148	0.172	0.183
Streptococcus tigurinus	2448	0.052	0.006	0.006	0.006	0.006	0.007	0.008	0.018	0.046	0.132	0.217	0.259
Enterococcus casseliflavus	2448	0.051	0.007	0.007	0.007	0.007	0.021	0.041	0.075	0.102	0.108	0.114	0.117
Megasphaera micronuciformis	2448	0.051	0.002	0.002	0.002	0.002	0.003	0.01	0.076	0.142	0.157	0.172	0.18
bacterium MRG-PMF-1	2448	0.05	0.002	0.003	0.003	0.004	0.005	0.009	0.085	0.16	0.16	0.16	0.16
Streptococcus sp. SCA22	2448	0.043	0.001	0.001	0.001	0.002	0.002	0.002	0.043	0.095	0.132	0.17	0.188
Eubacterium tenue	2448	0.042	0.002	0.002	0.003	0.003	0.004	0.006	0.049	0.092	0.121	0.15	0.164
bacterium LB01	2448	0.037	0.004	0.004	0.004	0.004	0.004	0.01	0.029	0.048	0.092	0.137	0.159
Weissella cibaria	2448	0.034	0.003	0.003	0.004	0.005	0.01	0.029	0.055	0.076	0.076	0.076	0.076
unidentified rumen bacterium 12-112	2448	0.034	0.006	0.006	0.007	0.008	0.008	0.008	0.029	0.058	0.088	0.117	0.132
Leptotrichia sp. oral clone BP2-51	2448	0.032	0.002	0.002	0.003	0.003	0.003	0.006	0.009	0.029	0.084	0.14	0.167
Klebsiella sp. SRC DSD3	2448	0.03	0.004	0.004	0.004	0.004	0.005	0.039	0.048	0.05	0.053	0.056	0.058
Pseudomonas aeruginosa	2448	0.025	0.004	0.005	0.008	0.01	0.011	0.012	0.027	0.041	0.056	0.072	0.08
Filifactor alocis ATCC 35896 (T)	2448	0.025	0.003	0.003	0.004	0.005	0.005	0.007	0.012	0.025	0.06	0.095	0.113
swine manure bacterium 37-4	2448	0.024	0.002	0.002	0.002	0.002	0.003	0.009	0.023	0.039	0.061	0.083	0.093
Klebsiella pneumoniae subsp. rhinoscleromatis	2448	0.022	0.002	0.002	0.003	0.003	0.004	0.011	0.026	0.042	0.055	0.067	0.074
Porphyromonas uenonis	2448	0.019	0.002	0.003	0.005	0.007	0.008	0.012	0.022	0.03	0.041	0.052	0.057
Coriobacterium sp. 3WC8.1	2448	0.019	0.003	0.003	0.003	0.003	0.004	0.005	0.023	0.04	0.05	0.06	0.065
Treponema sp. oral taxon 231	2448	0.018	0.002	0.002	0.002	0.002	0.004	0.005	0.03	0.054	0.054	0.054	0.054
bacterium NLAE-zl-G128	2448	0.017	0.001	0.001	0.001	0.001	0.001	0.002	0.005	0.017	0.046	0.074	0.088
bacterium NLAE-zl-P829	2448	0.016	0.001	0.002	0.002	0.003	0.004	0.005	0.024	0.044	0.046	0.047	0.048
Peptoniphilus sp. gpac063	2448	0.015	0.002	0.002	0.002	0.002	0.002	0.004	0.01	0.022	0.04	0.058	0.067
Klebsiella sp. NB-90	2448	0.015	0.002	0.002	0.003	0.003	0.003	0.005	0.024	0.043	0.043	0.043	0.043
rumen bacterium enrichment culture clone Y10	2448	0.015	0.001	0.001	0.001	0.001	0.002	0.004	0.024	0.042	0.043	0.044	0.045
Trabulsiella guamensis	2448	0.014	0.002	0.002	0.003	0.005	0.005	0.005	0.007	0.015	0.034	0.052	0.061
Bifidobacterium longum subsp. infantis ATCC 15697 = JCM 1222 = DSM 20088	2448	0.013	0.004	0.004	0.004	0.004	0.004	0.004	0.013	0.024	0.032	0.04	0.044
Lactobacillus amylovorus	2448	0.013	0.003	0.003	0.003	0.004	0.004	0.006	0.018	0.02	0.025	0.03	0.033
bacterium NLAE-zl-C601	2448	0.012	0.001	0.001	0.001	0.002	0.002	0.003	0.013	0.023	0.033	0.043	0.048
Granulicatella para-adiacens	2448	0.012	0.002	0.002	0.002	0.002	0.003	0.003	0.004	0.01	0.028	0.047	0.056
bacterium NLAE-zl-H47	2448	0.012	0.001	0.001	0.001	0.001	0.001	0.002	0.003	0.01	0.03	0.05	0.06
Pseudomonas sp. CL16	2448	0.011	0.003	0.003	0.004	0.004	0.005	0.009	0.018	0.019	0.019	0.019	0.019
Klebsiella pneumoniae 30684/NJST258 2	2448	0.011	0.003	0.003	0.003	0.003	0.003	0.004	0.012	0.018	0.026	0.033	0.037
Bacteroides pyogenes	2448	0.011	0.003	0.003	0.003	0.003	0.004	0.005	0.015	0.023	0.026	0.029	0.03
Escherichia sp. 41	2448	0.011	0.002	0.003	0.003	0.003	0.004	0.005	0.008	0.012	0.023	0.033	0.039
Klebsiella sp. 2009I6	2448	0.011	0.002	0.002	0.002	0.003	0.003	0.004	0.01	0.018	0.026	0.035	0.039
Bacteroidales bacterium DJF B268	2448	0.01	0.004	0.004	0.004	0.004	0.005	0.005	0.008	0.013	0.021	0.028	0.032
Plesiomonas shigelloides	2448	0.01	0.001	0.002	0.003	0.003	0.005	0.008	0.01	0.013	0.018	0.024	0.026
bacterium NLAE-zl-P877	2448	0.009	0.001	0.001	0.001	0.001	0.003	0.006	0.016	0.02	0.02	0.02	0.02
Escherichia sp. A94	2448	0.009	0.004	0.004	0.004	0.004	0.005	0.008	0.011	0.013	0.015	0.017	0.019
Pectobacterium carotovorum subsp. carotovorum	2448	0.009	0.003	0.003	0.003	0.004	0.004	0.006	0.011	0.015	0.018	0.02	0.021
Staphylococcus saprophyticus subsp. null	2448	0.007	0.002	0.002	0.002	0.002	0.002	0.004	0.007	0.01	0.016	0.022	0.024
rumen bacterium IVRI-RM-1007	2448	0.007	0.002	0.002	0.002	0.002	0.002	0.004	0.009	0.013	0.015	0.017	0.018
Weissella viridescens (T)	2448	0.006	0.002	0.003	0.003	0.003	0.003	0.004	0.007	0.009	0.012	0.015	0.017
Leptotrichia sp. oral taxon 225	2448	0.006	0.001	0.002	0.003	0.003	0.004	0.005	0.007	0.009	0.012	0.014	0.015
Clostridium viride (T)	2448	0.006	0.002	0.002	0.002	0.002	0.003	0.004	0.004	0.006	0.012	0.018	0.021
Lactobacillus frumenti	2448	0.006	0.001	0.001	0.001	0.001	0.002	0.002	0.01	0.012	0.013	0.014	0.014
Campylobacter ureolyticus	2448	0.006	0.001	0.001	0.001	0.001	0.002	0.004	0.008	0.011	0.013	0.014	0.015
bacterium NLAE-zl-P45	2448	0.006	0.001	0.001	0.001	0.001	0.001	0.004	0.009	0.013	0.013	0.013	0.013
intestinal bacterium CG19-1	2448	0.006	0.002	0.002	0.002	0.002	0.002	0.003	0.008	0.009	0.01	0.012	0.013
Bacteroides acidifaciens (T)	2448	0.005	0.001	0.002	0.002	0.002	0.003	0.004	0.008	0.01	0.01	0.01	0.01
bacterium NLAE-zl-H164	2448	0.005	0.001	0.001	0.002	0.002	0.003	0.005	0.007	0.007	0.009	0.011	0.011
Veillonella sp. oral clone BP2-47	2448	0.005	0.002	0.002	0.002	0.002	0.003	0.004	0.004	0.006	0.009	0.012	0.014
Streptococcus sp. DP34	2448	0.005	0.003	0.004	0.004	0.004	0.004	0.005	0.005	0.006	0.007	0.009	0.009
bacterium enrichment culture clone PA52	2448	0.005	0.003	0.003	0.003	0.003	0.004	0.004	0.005	0.006	0.008	0.01	0.011
bacterium BM0282	2448	0.005	0.002	0.002	0.002	0.002	0.003	0.004	0.007	0.01	0.01	0.011	0.011
bacterium NLAE-zl-H399	2448	0.005	0.001	0.001	0.001	0.002	0.002	0.006	0.007	0.008	0.008	0.009	0.009
Enterobacter sp. A7B	2448	0.005	0.002	0.002	0.002	0.003	0.003	0.005	0.006	0.007	0.008	0.009	0.01
bacterium NLAE-zl-G496	2448	0.005	0.002	0.002	0.002	0.002	0.002	0.004	0.005	0.006	0.008	0.011	0.012
bacterium CSR-72	2448	0.005	0.001	0.001	0.001	0.001	0.001	0.004	0.005	0.007	0.01	0.012	0.013
bacterium NLAE-zl-G363	2448	0.005	0.001	0.001	0.001	0.001	0.002	0.004	0.008	0.008	0.008	0.008	0.008
bacterium NLAE-zl-H469	2448	0.005	0.001	0.001	0.001	0.001	0.001	0.002	0.006	0.01	0.012	0.014	0.014
Eisenbergiella tayi	2448	0.005	0.001	0.002	0.002	0.002	0.003	0.005	0.005	0.006	0.007	0.008	0.008
Cloacibacillus evryensis (T)	2448	0.005	0.001	0.001	0.001	0.001	0.001	0.002	0.003	0.005	0.01	0.016	0.019
Enorma massiliensis phI	2448	0.005	0.002	0.002	0.002	0.003	0.004	0.005	0.006	0.006	0.006	0.006	0.006
bacterium NLAE-zl-P844	2448	0.005	0.001	0.001	0.001	0.001	0.002	0.003	0.006	0.008	0.009	0.01	0.01
Streptococcus sp. AS14	2448	0.004	0.001	0.001	0.001	0.001	0.002	0.003	0.007	0.009	0.009	0.009	0.009
Streptococcus sp. oral strain H3-M2	2448	0.004	0.002	0.002	0.003	0.003	0.004	0.005	0.005	0.005	0.005	0.006	0.006
Veillonella sp. oral clone VeillG4	2448	0.004	0.001	0.001	0.001	0.001	0.002	0.004	0.005	0.006	0.008	0.01	0.011
Corynebacterium accolens (T)	2448	0.004	0.001	0.001	0.001	0.001	0.002	0.003	0.006	0.007	0.008	0.009	0.009
Bifidobacterium sp. HMLN5	2448	0.004	0.001	0.001	0.002	0.002	0.002	0.003	0.003	0.005	0.008	0.011	0.013
Prevotella sp. oral clone AO096	2448	0.004	0.002	0.002	0.002	0.002	0.003	0.004	0.005	0.005	0.006	0.007	0.007
Bifidobacterium animalis subsp. lactis	2448	0.004	0.001	0.001	0.001	0.001	0.002	0.003	0.005	0.007	0.008	0.01	0.011
Prevotella sp. oral clone BU035	2448	0.004	0.001	0.001	0.001	0.002	0.002	0.003	0.006	0.008	0.008	0.008	0.008
bacterium NLAE-zl-P913	2448	0.004	0.002	0.002	0.002	0.002	0.003	0.003	0.004	0.005	0.006	0.007	0.007
Kluyvera cryocrescens	2448	0.003	0.001	0.001	0.001	0.001	0.001	0.003	0.006	0.006	0.006	0.006	0.006
bacterium NLAE-zl-P267	2448	0.003	0.001	0.001	0.001	0.001	0.002	0.003	0.004	0.005	0.006	0.007	0.007
Escherichia sp. 6B	2448	0.003	0.001	0.001	0.001	0.001	0.001	0.004	0.004	0.005	0.006	0.007	0.007
bacterium NLAE-zl-H485	2448	0.003	0.001	0.001	0.002	0.002	0.002	0.003	0.004	0.004	0.006	0.007	0.007
bacterium NLAE-zl-C15	2448	0.003	0.002	0.002	0.002	0.003	0.003	0.003	0.004	0.004	0.004	0.004	0.004
Streptococcus sp. 3244O2	2448	0.003	0.001	0.001	0.001	0.001	0.002	0.003	0.004	0.004	0.005	0.006	0.007
Clostridium sp. ID5	2448	0.003	0.001	0.001	0.001	0.001	0.002	0.002	0.003	0.004	0.006	0.008	0.009
Robinsoniella peoriensis (T)	2448	0.003	0.001	0.001	0.001	0.001	0.002	0.002	0.004	0.006	0.006	0.007	0.007
bacterium NLAE-zl-C206	2448	0.002	0.001	0.001	0.001	0.001	0.001	0.002	0.002	0.003	0.004	0.005	0.006
Veillonella sp. OK9	2448	0.002	0.001	0.001	0.001	0.001	0.001	0.001	0.002	0.003	0.004	0.005	0.005
Fusobacteriaceae bacterium DJF B254	2098	0.717	0.003	0.003	0.004	0.004	0.005	0.073	0.166	1126	2075	3024	3498
Prevotellaceae bacterium DJF CR21k6	2098	0.655	0.003	0.005	0.007	0.01	0.037	0.45	0.861	1197	1509	1821	1976
Campylobacter sp. oral clone HB035	2098	0.452	0.003	0.003	0.004	0.004	0.005	0.006	0.413	0.948	1347	1746	1946
Veillonella ratti	2098	0.383	0.003	0.003	0.003	0.004	0.004	0.004	0.587	0.961	1142	1322	1412
Lactobacillus sp. C30An22	2098	0.247	0.001	0.001	0.002	0.002	0.002	0.027	0.074	0.397	0.713	1028	1186
Staphylococcus epidermidis RP62A	2098	0.218	0.002	0.002	0.002	0.002	0.005	0.012	0.484	0.641	0.641	0.641	0.641
Bifidobacterium angulatum (T)	2098	0.218	0.006	0.008	0.012	0.017	0.027	0.082	0.336	0.484	0.56	0.636	0.674
Enterococcus sp. U5-1	2098	0.216	0.014	0.015	0.017	0.019	0.026	0.064	0.179	0.388	0.567	0.746	0.835
Weissella confusa	2098	0.111	0.004	0.005	0.006	0.007	0.01	0.081	0.221	0.247	0.247	0.247	0.247
bacterium 'New Zealand D'	2098	0.091	0.014	0.016	0.021	0.026	0.04	0.086	0.122	0.145	0.164	0.183	0.193
Peptostreptococcus anaerobius (T)	2098	0.09	0.009	0.009	0.009	0.01	0.01	0.065	0.139	0.17	0.195	0.219	0.231
Lactococcus garvieae	2098	0.071	0.002	0.002	0.002	0.002	0.003	0.011	0.021	0.111	0.199	0.287	0.331
Anaeroplasma bactoclasticum (T)	2098	0.066	0.011	0.012	0.013	0.015	0.018	0.038	0.069	0.111	0.148	0.184	0.203
Atopobium vaginae	2098	0.065	0.003	0.004	0.007	0.009	0.012	0.015	0.132	0.171	0.173	0.175	0.176
Pseudomonas sp. ADR49	2098	0.064	0.002	0.002	0.003	0.004	0.006	0.014	0.109	0.157	0.174	0.191	0.2
Campylobacter rectus	2098	0.064	0.004	0.004	0.004	0.005	0.006	0.01	0.072	0.134	0.176	0.218	0.239
Clostridium sp. ND2	2098	0.057	0.002	0.002	0.003	0.003	0.004	0.01	0.022	0.092	0.159	0.227	0.26
Veillonella sp. OK5	2098	0.054	0.002	0.002	0.003	0.003	0.004	0.004	0.038	0.102	0.155	0.207	0.234
Klebsiella sp. SOZ1-6101	2098	0.053	0.003	0.003	0.003	0.004	0.016	0.062	0.083	0.09	0.094	0.098	0.1
Weissella confusa (T)	2098	0.052	0.001	0.001	0.001	0.001	0.003	0.049	0.102	0.107	0.107	0.107	0.107
Clostridiaceae bacterium DJF VP56	2098	0.048	0.001	0.001	0.001	0.001	0.001	0.003	0.027	0.087	0.139	0.192	0.218
Klebsiella pneumoniae KCTC 2242	2098	0.041	0.008	0.01	0.015	0.019	0.024	0.035	0.064	0.073	0.074	0.076	0.076
Porphyromonas sp. 2007b	2098	0.039	0.004	0.005	0.005	0.006	0.008	0.016	0.029	0.064	0.097	0.13	0.146
Capnocytophaga sp. oral strain A47ROY	2098	0.038	0.002	0.002	0.002	0.002	0.002	0.004	0.083	0.108	0.108	0.108	0.108
symbiont cf. Pseudomonas of Tetraponera binghami	2098	0.037	0.001	0.001	0.001	0.002	0.002	0.004	0.081	0.107	0.107	0.107	0.107
Enterococcus pseudoavium	2098	0.034	0.001	0.001	0.001	0.002	0.003	0.007	0.015	0.056	0.093	0.13	0.149
Klebsiella sp. GSK	2098	0.033	0.002	0.002	0.003	0.003	0.003	0.005	0.007	0.049	0.09	0.131	0.152
Leuconostoc lactis (T)	2098	0.033	0.004	0.004	0.005	0.006	0.008	0.011	0.026	0.056	0.081	0.106	0.118
Capnocytophaga sp. P2 oral strain P4P 12	2098	0.032	0.002	0.002	0.002	0.002	0.002	0.004	0.069	0.09	0.09	0.09	0.09
Klebsiella sp. enrichment culture clone SRC DSA6	2098	0.032	0.003	0.003	0.004	0.004	0.005	0.017	0.055	0.07	0.075	0.081	0.084
Klebsiella sp. VITKAS-2	2098	0.031	0.001	0.001	0.002	0.002	0.004	0.007	0.03	0.06	0.083	0.105	0.117
Solobacterium sp. S4-A19	2098	0.03	0.002	0.002	0.004	0.005	0.006	0.008	0.051	0.072	0.078	0.085	0.088
Lachnoanaerobaculum orale	2098	0.03	0.001	0.001	0.002	0.002	0.002	0.005	0.058	0.079	0.083	0.087	0.089
Klebsiella pneumoniae subsp. ozaenae	2098	0.03	0.004	0.004	0.005	0.005	0.006	0.009	0.024	0.052	0.075	0.098	0.11
Klebsiella sp. H8	2098	0.029	0.002	0.002	0.002	0.003	0.003	0.004	0.028	0.058	0.082	0.105	0.116
unidentified rumen bacterium 30-30	2098	0.029	0.002	0.003	0.004	0.006	0.008	0.015	0.04	0.057	0.067	0.077	0.082
Clostridium sp. BMD1	2098	0.027	0.002	0.002	0.002	0.003	0.004	0.004	0.006	0.041	0.075	0.109	0.127
Lactobacillus sp. KC35b	2098	0.025	0.012	0.012	0.012	0.012	0.012	0.019	0.024	0.034	0.044	0.054	0.059
Acidovorax sp. 98-63833	2098	0.022	0.01	0.01	0.01	0.011	0.011	0.014	0.024	0.035	0.042	0.049	0.053
Prevotella sp. oral clone GU027	2098	0.021	0.002	0.002	0.002	0.002	0.002	0.005	0.008	0.032	0.056	0.079	0.091
Varibaculum cambriense	2098	0.02	0.003	0.003	0.003	0.004	0.004	0.008	0.038	0.048	0.049	0.051	0.052
Klebsiella sp. SRC DSD4	2098	0.02	0.003	0.003	0.004	0.004	0.004	0.008	0.035	0.046	0.048	0.05	0.052
Prevotella aff. ruminicola Tc2-24	2098	0.019	0.006	0.006	0.006	0.006	0.008	0.017	0.031	0.034	0.035	0.035	0.035
bacterium NLAE-zl-P819	2098	0.018	0.003	0.003	0.003	0.003	0.003	0.007	0.022	0.036	0.046	0.055	0.06
Klebsiella sp. EH47	2098	0.018	0.006	0.006	0.007	0.007	0.009	0.019	0.026	0.028	0.029	0.029	0.03
Slackia faecicanis (T)	2098	0.017	0.001	0.001	0.001	0.001	0.003	0.009	0.018	0.03	0.04	0.049	0.054
Sphingomonas echinoides	2098	0.016	0.001	0.001	0.001	0.001	0.002	0.006	0.032	0.04	0.04	0.04	0.04
Asteroleplasma anaerobium (T)	2098	0.016	0.005	0.006	0.008	0.01	0.012	0.015	0.019	0.021	0.024	0.026	0.027
Kingella oralis	2098	0.016	0.003	0.003	0.003	0.004	0.004	0.004	0.011	0.026	0.039	0.052	0.059
Capnocytophaga sp. VAMC 936	2098	0.015	0.005	0.005	0.005	0.005	0.005	0.005	0.028	0.036	0.036	0.036	0.036
Fusobacterium sp. oral taxon 205	2098	0.014	0.002	0.002	0.003	0.004	0.004	0.004	0.006	0.021	0.036	0.05	0.058
Sphingomonas sp. P5-5	2098	0.014	0.001	0.002	0.002	0.002	0.003	0.014	0.026	0.026	0.026	0.026	0.026
Streptococcus gordonii (T)	2098	0.014	0.003	0.003	0.004	0.005	0.007	0.008	0.012	0.022	0.03	0.038	0.042
Klebsiella sp. F1	2098	0.014	0.006	0.006	0.007	0.007	0.008	0.012	0.018	0.021	0.023	0.025	0.026
Phascolarctobacterium sp. 377	2098	0.013	0.004	0.005	0.006	0.007	0.009	0.014	0.019	0.02	0.02	0.02	0.02
bacterium NLAE-zl-P754	2098	0.013	0.001	0.001	0.001	0.001	0.002	0.005	0.006	0.019	0.032	0.045	0.051
Selenomonas infelix (T)	2098	0.012	0.003	0.003	0.003	0.003	0.003	0.004	0.006	0.018	0.03	0.042	0.048
Klebsiella sp. YXA1-5	2098	0.012	0.002	0.002	0.002	0.002	0.003	0.01	0.016	0.021	0.026	0.03	0.033
Escherichia coli O26:H11 str. 11368	2098	0.012	0.002	0.002	0.002	0.003	0.003	0.008	0.017	0.023	0.027	0.03	0.032
[Eubacterium] cylindroides T2-87	2098	0.012	0.004	0.004	0.004	0.004	0.005	0.008	0.008	0.016	0.024	0.031	0.035
Streptococcus sp. 2010 Ileo MS XXb	2098	0.012	0	0.001	0.001	0.001	0.001	0.006	0.02	0.026	0.029	0.031	0.032
Peptoniphilus sp. PFC2	2098	0.012	0.001	0.001	0.002	0.002	0.002	0.003	0.014	0.024	0.029	0.035	0.038
Prevotella sp. BP1-145	2098	0.011	0.002	0.002	0.002	0.003	0.006	0.013	0.016	0.018	0.019	0.019	0.02
Leuconostoc mesenteroides subsp. dextranicum	2098	0.011	0.003	0.003	0.003	0.004	0.006	0.01	0.014	0.018	0.02	0.022	0.023
Lactobacillus oris	2098	0.01	0.001	0.001	0.001	0.001	0.003	0.012	0.017	0.018	0.018	0.018	0.018
Klebsiella sp. 60MoSuero	2098	0.01	0.003	0.004	0.004	0.004	0.005	0.007	0.016	0.019	0.02	0.021	0.021
Citrobacter freundii	2098	0.01	0.003	0.003	0.003	0.003	0.003	0.007	0.01	0.015	0.021	0.026	0.029
Anaerococcus sp. gpac028	2098	0.01	0.002	0.003	0.003	0.004	0.005	0.01	0.015	0.016	0.017	0.017	0.018
Lactobacillus kefiranofaciens subsp. kefiranofaciens	2098	0.01	0.005	0.006	0.006	0.006	0.006	0.009	0.012	0.013	0.015	0.016	0.017
Klebsiella sp. Y10	2098	0.01	0.002	0.002	0.003	0.003	0.004	0.009	0.014	0.016	0.018	0.02	0.021
Gemella morbillorum	2098	0.01	0.002	0.002	0.002	0.002	0.003	0.005	0.005	0.014	0.022	0.031	0.035
Enterobacteriaceae bacterium 12	2098	0.009	0.001	0.001	0.002	0.003	0.003	0.004	0.011	0.017	0.021	0.026	0.028
Enterococcus hirae	2098	0.009	0.002	0.002	0.002	0.003	0.004	0.006	0.01	0.015	0.019	0.022	0.024
bacterium NLAE-zl-G237	2098	0.009	0.001	0.001	0.002	0.002	0.002	0.003	0.004	0.013	0.021	0.03	0.034
Alkalibacterium sp. E-119	2098	0.008	0.002	0.002	0.003	0.004	0.005	0.005	0.009	0.014	0.018	0.022	0.024
Klebsiella sp. SFR-114	2098	0.008	0.003	0.004	0.004	0.005	0.006	0.007	0.009	0.012	0.014	0.016	0.017
swine manure bacterium 37-2	2098	0.008	0.002	0.002	0.002	0.003	0.004	0.008	0.012	0.013	0.013	0.013	0.013
Klebsiella pneumoniae RYC492	2098	0.008	0.004	0.004	0.004	0.005	0.005	0.007	0.01	0.011	0.012	0.013	0.013
Clostridia bacterium S130(2)-2	2098	0.008	0.002	0.002	0.002	0.002	0.003	0.008	0.01	0.012	0.014	0.015	0.016
Acinetobacter johnsonii	2098	0.007	0.001	0.001	0.001	0.001	0.002	0.005	0.008	0.013	0.016	0.02	0.021
Anaerostipes caccae	2098	0.007	0.002	0.002	0.002	0.003	0.003	0.004	0.008	0.012	0.015	0.018	0.019
Synergistes genomosp. C1	2098	0.007	0.002	0.002	0.003	0.003	0.004	0.005	0.007	0.01	0.013	0.016	0.018
Escherichia coli ATCC 25922	2098	0.007	0.005	0.005	0.005	0.006	0.006	0.007	0.008	0.008	0.008	0.009	0.009
Actinomyces sp. oral clone BL008	2098	0.007	0.003	0.003	0.003	0.003	0.004	0.008	0.009	0.009	0.009	0.009	0.009
bacterium enrichment culture clone SRC DSC3	2098	0.007	0.002	0.002	0.003	0.003	0.003	0.005	0.006	0.01	0.013	0.016	0.018
Candidatus Prevotella conceptionensis	2098	0.007	0.003	0.003	0.004	0.004	0.005	0.006	0.009	0.01	0.01	0.011	0.011
bacterium NLAE-zl-P340	2098	0.007	0.002	0.002	0.003	0.003	0.004	0.005	0.008	0.011	0.012	0.013	0.014
Synergistetes bacterium WGK1	2098	0.007	0.003	0.003	0.003	0.003	0.003	0.005	0.006	0.009	0.012	0.015	0.016
Leptotrichia sp. oral clone BU064	2098	0.006	0.002	0.002	0.002	0.002	0.003	0.007	0.009	0.01	0.01	0.01	0.011
Eubacteriaceae bacterium DJF CR57k1	2098	0.006	0.001	0.001	0.002	0.002	0.003	0.007	0.01	0.01	0.01	0.011	0.011
Prevotella denticola F0289	2098	0.006	0.002	0.002	0.002	0.002	0.002	0.006	0.01	0.01	0.01	0.011	0.011
TM7 phylum sp. oral taxon 348	2098	0.006	0.003	0.003	0.003	0.003	0.003	0.003	0.008	0.011	0.012	0.013	0.014
Anaerococcus senegalensis JC48	2098	0.006	0.002	0.003	0.003	0.004	0.004	0.006	0.008	0.008	0.008	0.008	0.008
bacterium 08.96.4	2098	0.006	0.001	0.001	0.002	0.002	0.002	0.003	0.006	0.01	0.013	0.016	0.017
bacterium NLAE-zl-G504	2098	0.006	0.001	0.002	0.002	0.003	0.003	0.006	0.008	0.008	0.008	0.008	0.008
Fusobacterium sp. oral clone CY024	2098	0.005	0.005	0.005	0.005	0.005	0.005	0.005	0.006	0.007	0.007	0.007	0.007
Clostridium sp. A9	2098	0.005	0.002	0.002	0.002	0.002	0.003	0.004	0.008	0.009	0.009	0.01	0.01
Staphylococcus sp. H780	2098	0.005	0.002	0.003	0.003	0.004	0.004	0.004	0.006	0.006	0.007	0.007	0.007
Eubacterium uniforme (T)	2098	0.005	0.004	0.004	0.004	0.004	0.004	0.005	0.005	0.006	0.006	0.006	0.006
Corynebacterium simulans	2098	0.004	0.001	0.001	0.002	0.002	0.002	0.003	0.004	0.006	0.008	0.009	0.01
bacterium NLAE-zl-P599	2098	0.004	0.001	0.001	0.001	0.001	0.002	0.003	0.005	0.007	0.009	0.01	0.011
Olsenella uli (T)	2098	0.004	0.002	0.002	0.002	0.002	0.002	0.004	0.005	0.005	0.006	0.007	0.007
Veillonella sp. S4-C10	2098	0.004	0.002	0.002	0.002	0.002	0.003	0.003	0.005	0.006	0.007	0.008	0.008
Moryella indoligenes	2098	0.004	0.001	0.001	0.001	0.001	0.001	0.002	0.006	0.008	0.009	0.01	0.01
Clostridium propionicum	2098	0.004	0.001	0.001	0.001	0.001	0.002	0.005	0.006	0.006	0.007	0.007	0.007
bacterium NLAE-zl-G60	2098	0.004	0.002	0.002	0.002	0.002	0.003	0.004	0.005	0.005	0.006	0.006	0.006
bacterium NLAE-zl-G459	2098	0.004	0.001	0.001	0.002	0.002	0.002	0.003	0.005	0.007	0.007	0.008	0.008
bacterium NLAE-zl-H193	2098	0.004	0.001	0.001	0.001	0.002	0.002	0.004	0.006	0.006	0.007	0.007	0.007
bacterium NLAE-zl-P696	2098	0.004	0.002	0.002	0.002	0.003	0.003	0.004	0.005	0.005	0.005	0.005	0.005
Oscillospiraceae bacterium NML 061048	2098	0.004	0.001	0.001	0.001	0.001	0.001	0.002	0.006	0.008	0.008	0.008	0.008
bacterium NLAE-zl-P223	2098	0.004	0.002	0.002	0.002	0.003	0.003	0.004	0.004	0.004	0.005	0.005	0.005
bacterium NLAE-zl-P407	2098	0.003	0.001	0.001	0.001	0.001	0.002	0.004	0.005	0.005	0.005	0.005	0.005
Ricinus communis	2098	0.003	0.001	0.001	0.002	0.002	0.003	0.004	0.004	0.004	0.004	0.005	0.005
bacterium NLAE-zl-H255	2098	0.003	0.001	0.002	0.002	0.002	0.002	0.002	0.003	0.005	0.006	0.007	0.008
Bacteroidales bacterium ph8	2098	0.003	0	0.001	0.001	0.001	0.001	0.003	0.004	0.005	0.006	0.007	0.008
Pseudomonas fluorescens	2098	0.003	0.001	0.001	0.001	0.002	0.002	0.003	0.004	0.004	0.005	0.005	0.005
bacterium NLAE-zl-H454	2098	0.003	0.002	0.002	0.002	0.002	0.002	0.003	0.004	0.004	0.005	0.005	0.005
Oscillibacter valericigenes Sjm18-20	2098	0.003	0.001	0.001	0.001	0.001	0.002	0.003	0.004	0.004	0.004	0.005	0.005
Raoultella planticola	2098	0.003	0.001	0.001	0.001	0.001	0.002	0.003	0.004	0.004	0.005	0.005	0.006
bacterium NLAE-zl-P440	2098	0.003	0	0.001	0.001	0.001	0.001	0.001	0.003	0.005	0.007	0.008	0.009
bacterium NLAE-zl-G523	2098	0.003	0.001	0.001	0.001	0.002	0.002	0.002	0.004	0.005	0.005	0.006	0.006
bacterium NLAE-zl-P476	2098	0.003	0.001	0.001	0.001	0.001	0.001	0.003	0.003	0.004	0.005	0.006	0.006
Escherichia fergusonii ATCC 35469	2098	0.003	0.001	0.001	0.001	0.001	0.001	0.003	0.004	0.004	0.004	0.005	0.005
bacterium NLAE-zl-H203	2098	0.003	0.001	0.001	0.001	0.001	0.002	0.003	0.004	0.004	0.004	0.004	0.004
bacterium NLAE-zl-G252	2098	0.003	0.001	0.001	0.001	0.001	0.001	0.002	0.003	0.004	0.004	0.004	0.005
bacterium NLAE-zl-H486	2098	0.002	0.001	0.001	0.001	0.001	0.001	0.002	0.004	0.004	0.004	0.005	0.005
bacterium NLAE-zl-H10	2098	0.002	0.001	0.001	0.001	0.001	0.001	0.001	0.001	0.003	0.004	0.006	0.006
Enterococcus faecalis OG1RF	2098	0.002	0.001	0.001	0.001	0.001	0.001	0.002	0.002	0.002	0.002	0.003	0.003
bacterium NLAE-zl-P803	2098	0.002	0	0.001	0.001	0.001	0.001	0.002	0.002	0.003	0.003	0.003	0.003
bacterium NLAE-zl-H492	2098	0.002	0.001	0.001	0.001	0.001	0.001	0.001	0.002	0.003	0.003	0.003	0.003
Afipia broomeae (T)	1748	4566	0.004	0.004	0.004	0.004	0.004	0.013	11405	11405	11405	11405	11405
alpha proteobacterium GMD13F11	1748	4236	0.003	0.003	0.004	0.004	0.004	0.004	10585	10585	10585	10585	10585
Leptotrichia sp. oral clone GT018	1748	0.731	0.002	0.002	0.004	0.006	0.009	0.016	0.246	1.5	2127	2754	3067
Streptococcus pneumoniae (T)	1748	0.663	0.001	0.001	0.001	0.001	0.002	0.174	0.732	1401	1736	2071	2238
Neisseria sp. J01	1748	0.612	0.004	0.005	0.005	0.006	0.007	0.008	0.021	1.22	1.82	2.42	2719
Klebsiella sp. HaNA20	1748	0.6	0.003	0.003	0.004	0.004	0.006	0.03	1228	1431	1532	1634	1685
Bifidobacterium breve 12L	1748	0.41	0.004	0.005	0.006	0.008	0.012	0.018	0.04	0.815	1202	1.59	1784
Capnocytophaga sputigena (T)	1748	0.407	0.002	0.002	0.002	0.002	0.002	0.004	0.195	0.849	1176	1503	1666
Lactobacillus jensenii JV-V16	1748	0.402	0.003	0.003	0.003	0.003	0.003	0.004	0.038	0.808	1193	1578	1771
Lactobacillus ruminis (T)	1748	0.338	0.001	0.002	0.002	0.003	0.004	0.005	0.012	0.673	1004	1335	1501
Selenomonas sp. oral clone EQ054	1748	0.337	0.005	0.005	0.005	0.005	0.005	0.016	0.13	0.689	0.969	1249	1388
bacterium NLAE-zl-H383	1748	0.332	0.013	0.015	0.02	0.025	0.035	0.039	0.058	0.642	0.934	1225	1371
Gardnerella vaginalis 409-05	1748	0.253	0.007	0.007	0.008	0.009	0.01	0.03	0.609	0.609	0.609	0.609	0.609
unidentified oral bacterium RP55-2	1748	0.252	0.003	0.003	0.004	0.005	0.006	0.018	0.018	0.498	0.738	0.978	1098
Pseudomonas sp. Hy4t41	1748	0.215	0.001	0.001	0.002	0.002	0.002	0.002	0.534	0.534	0.534	0.534	0.534
Megamonas rupellensis (T)	1748	0.164	0.003	0.003	0.004	0.004	0.005	0.088	0.088	0.307	0.416	0.526	0.58
bacterium ic1272	1748	0.151	0.005	0.007	0.01	0.013	0.02	0.028	0.139	0.309	0.394	0.478	0.521
unidentified oral bacterium RP55-9	1748	0.139	0.003	0.004	0.004	0.004	0.005	0.036	0.036	0.268	0.384	0.499	0.557
Mitsuokella multacida	1748	0.113	0.005	0.006	0.006	0.007	0.008	0.01	0.035	0.225	0.319	0.414	0.461
Prevotella sp. oral clone GI030	1748	0.106	0.002	0.002	0.002	0.002	0.002	0.002	0.065	0.222	0.3	0.379	0.418
Lactobacillus kitasatonis (T)	1748	0.105	0.001	0.002	0.002	0.003	0.004	0.004	0.005	0.207	0.308	0.41	0.46
Lactobacillus sp. KC38	1748	0.088	0.009	0.014	0.024	0.033	0.052	0.053	0.073	0.146	0.183	0.22	0.239
bacterium SM17-19	1748	0.085	0.003	0.003	0.004	0.004	0.005	0.011	0.012	0.165	0.242	0.319	0.357
Prevotella salivae (T)	1748	0.079	0.003	0.003	0.003	0.003	0.004	0.01	0.053	0.162	0.216	0.271	0.298
Prevotella sp. canine oral taxon 226	1748	0.079	0.002	0.003	0.003	0.003	0.003	0.011	0.024	0.156	0.222	0.287	0.32
Varibaculum sp. CCUG 44221	1748	0.076	0.001	0.001	0.001	0.001	0.001	0.021	0.172	0.178	0.181	0.184	0.186
Bifidobacterium pullorum (T)	1748	0.071	0.003	0.003	0.003	0.004	0.004	0.058	0.143	0.144	0.144	0.145	0.145
Pseudoramibacter alactolyticus (T)	1748	0.064	0.005	0.005	0.005	0.005	0.005	0.006	0.109	0.144	0.162	0.18	0.189
Peptostreptococcus sp. CCUG 42997	1748	0.064	0.003	0.003	0.003	0.004	0.004	0.004	0.015	0.126	0.182	0.238	0.265
Prevotella genomosp. P4	1748	0.058	0.004	0.005	0.005	0.006	0.008	0.009	0.135	0.135	0.135	0.135	0.135
Prevotella sp. oral clone FM005	1748	0.054	0.001	0.002	0.002	0.002	0.002	0.003	0.13	0.132	0.133	0.135	0.135
Sutterella sp. YIT 12072	1748	0.054	0.005	0.006	0.006	0.007	0.008	0.015	0.095	0.115	0.125	0.136	0.141
Peptococcus sp. canine oral taxon 334	1748	0.049	0.006	0.007	0.009	0.011	0.014	0.027	0.095	0.097	0.099	0.1	0.101
actinobacterium PI GH2.1.C2	1748	0.047	0.003	0.003	0.003	0.003	0.003	0.014	0.107	0.107	0.107	0.107	0.107
Paraprevotella xylaniphila	1748	0.047	0.014	0.014	0.015	0.016	0.017	0.039	0.057	0.077	0.087	0.097	0.102
Streptococcus equinus (T)	1748	0.044	0.001	0.001	0.001	0.001	0.001	0.004	0.005	0.088	0.129	0.171	0.192
Sphingomonas sp. E3	1748	0.044	0.002	0.002	0.002	0.002	0.003	0.005	0.106	0.106	0.106	0.106	0.106
Synergistes sp. NML060450	1748	0.039	0.003	0.003	0.004	0.004	0.005	0.019	0.079	0.082	0.084	0.085	0.086
Bacteroidaceae bacterium DJF B220	1748	0.032	0.002	0.002	0.002	0.002	0.002	0.007	0.052	0.07	0.078	0.087	0.092
Prevotella multiformis	1748	0.031	0.003	0.003	0.004	0.004	0.005	0.005	0.057	0.068	0.074	0.079	0.082
Veillonella sp. OK1	1748	0.03	0.002	0.002	0.002	0.003	0.003	0.008	0.009	0.057	0.082	0.106	0.118
human oral bacterium C73	1748	0.029	0.002	0.002	0.002	0.003	0.003	0.003	0.006	0.056	0.08	0.105	0.118
Clostridium tertium (T)	1748	0.025	0.002	0.002	0.002	0.002	0.002	0.003	0.008	0.049	0.07	0.09	0.1
Corynebacterium pseudogenitalium	1748	0.023	0.002	0.002	0.003	0.003	0.004	0.004	0.008	0.044	0.061	0.079	0.088
Klebsiella sp. DE2	1748	0.023	0.003	0.003	0.003	0.003	0.003	0.004	0.011	0.044	0.061	0.078	0.086
bacterium NLAE-zl-H79	1748	0.023	0.002	0.002	0.003	0.003	0.004	0.008	0.044	0.049	0.052	0.054	0.056
Klebsiella sp. enrichment culture clone SRC DSA4	1748	0.023	0.003	0.003	0.004	0.004	0.006	0.015	0.016	0.04	0.052	0.063	0.069
Calycanthus floridus var. glaucus (T)	1748	0.023	0.001	0.001	0.002	0.002	0.003	0.014	0.017	0.042	0.054	0.067	0.073
Klebsiella sp. Y3	1748	0.021	0.002	0.002	0.002	0.002	0.003	0.005	0.043	0.047	0.049	0.051	0.052
Klebsiella sp. 093101	1748	0.021	0.004	0.004	0.004	0.005	0.005	0.026	0.033	0.034	0.034	0.035	0.035
Prevotella scopos (T)	1748	0.02	0.002	0.002	0.002	0.002	0.002	0.002	0.012	0.041	0.055	0.07	0.077
Klebsiella sp. enrichment culture clone SRC DSA10	1748	0.02	0.004	0.004	0.004	0.004	0.005	0.013	0.03	0.037	0.041	0.045	0.046
bacterium CSR-56	1748	0.02	0.003	0.003	0.004	0.005	0.008	0.016	0.019	0.033	0.04	0.048	0.051
Leuconostoc garlicum	1748	0.019	0.004	0.005	0.007	0.01	0.015	0.016	0.017	0.029	0.035	0.041	0.044
Anaerovorax sp. enrichment culture clone D2CL Bac 16S Clone4	1748	0.019	0.002	0.002	0.002	0.002	0.002	0.003	0.005	0.036	0.052	0.067	0.075
Anaerococcus lactolyticus (T)	1748	0.018	0.004	0.005	0.007	0.009	0.013	0.013	0.022	0.029	0.032	0.035	0.037
Fusobacterium sp. oral clone CZ006	1748	0.017	0.002	0.002	0.003	0.004	0.006	0.007	0.036	0.036	0.036	0.036	0.036
bacterium NLAE-zl-G250	1748	0.017	0.001	0.002	0.002	0.002	0.003	0.005	0.005	0.031	0.044	0.057	0.063
Prevotella sp. oral clone GI059	1748	0.016	0.001	0.002	0.002	0.002	0.002	0.004	0.01	0.032	0.043	0.054	0.06
Lactobacillus sp. oral taxon 052	1748	0.016	0.002	0.003	0.004	0.006	0.009	0.012	0.028	0.028	0.029	0.029	0.029
Leptotrichia buccalis (T)	1748	0.015	0.002	0.002	0.002	0.002	0.002	0.003	0.003	0.028	0.04	0.053	0.059
Klebsiella sp. PN2	1748	0.015	0.004	0.004	0.006	0.007	0.009	0.017	0.019	0.022	0.024	0.025	0.026
Peptostreptococcus sp. oral clone BS044	1748	0.014	0.003	0.003	0.004	0.005	0.007	0.013	0.013	0.023	0.028	0.033	0.035
Arabidopsis thaliana (T)	1748	0.014	0.002	0.002	0.002	0.002	0.003	0.01	0.014	0.025	0.031	0.037	0.04
Veillonella sp. 2011 Ileo VSA C6	1748	0.014	0.002	0.002	0.002	0.002	0.002	0.002	0.006	0.027	0.037	0.047	0.053
bacterium NLAE-zl-C211	1748	0.014	0.003	0.003	0.004	0.004	0.005	0.009	0.012	0.023	0.029	0.035	0.038
Klebsiella sp. SRC DSD9	1748	0.013	0.002	0.002	0.002	0.003	0.003	0.004	0.027	0.029	0.03	0.031	0.032
Klebsiella sp. JYX10	1748	0.013	0.003	0.003	0.004	0.004	0.005	0.008	0.024	0.025	0.026	0.026	0.026
Streptococcus mitis B6	1748	0.013	0.001	0.001	0.001	0.001	0.001	0.003	0.003	0.025	0.036	0.047	0.052
Prevotella sp. oral taxon 292	1748	0.013	0.004	0.004	0.004	0.004	0.004	0.004	0.005	0.021	0.03	0.038	0.042
Lactobacillus sp. KC45b	1748	0.013	0.001	0.001	0.001	0.001	0.001	0.005	0.006	0.023	0.032	0.04	0.045
Slackia exigua	1748	0.012	0.002	0.002	0.002	0.002	0.002	0.004	0.019	0.024	0.027	0.03	0.031
Sarcina maxima (T)	1748	0.012	0.001	0.001	0.001	0.001	0.002	0.016	0.016	0.019	0.02	0.022	0.023
bacterium NLAE-zl-P36	1748	0.011	0.001	0.001	0.002	0.002	0.004	0.005	0.023	0.024	0.024	0.025	0.025
Anaeroglobus geminatus	1748	0.011	0.002	0.002	0.003	0.003	0.004	0.005	0.007	0.02	0.026	0.033	0.036
Corynebacterium argentoratense	1748	0.011	0.003	0.003	0.005	0.007	0.01	0.01	0.01	0.016	0.019	0.021	0.023
Eubacterium infirmum (T)	1748	0.011	0.008	0.008	0.008	0.008	0.008	0.008	0.013	0.015	0.016	0.017	0.017
Actinomyces sp. oral strain Hal-1065	1748	0.011	0.001	0.001	0.002	0.002	0.002	0.003	0.003	0.02	0.029	0.038	0.042
Streptococcus gallolyticus (T)	1748	0.01	0.002	0.002	0.003	0.003	0.004	0.01	0.013	0.017	0.019	0.021	0.022
Klebsiella sp. D81	1748	0.01	0.003	0.003	0.003	0.003	0.003	0.008	0.014	0.017	0.019	0.02	0.021
Prevotella buccae	1748	0.009	0.002	0.002	0.002	0.003	0.003	0.012	0.012	0.014	0.015	0.016	0.017
Parascardovia denticolens	1748	0.009	0.001	0.001	0.002	0.002	0.002	0.003	0.014	0.018	0.019	0.021	0.022
Weissella sp. TL5-2	1748	0.009	0.004	0.004	0.004	0.005	0.006	0.01	0.012	0.012	0.012	0.012	0.012
Eggerthella sp. MVA1	1748	0.009	0.001	0.002	0.002	0.003	0.004	0.005	0.006	0.015	0.019	0.024	0.026
Prevotella brevis	1748	0.009	0.004	0.004	0.005	0.005	0.005	0.005	0.007	0.013	0.016	0.019	0.02
Bacteroides sp. 265d	1748	0.009	0.003	0.003	0.003	0.003	0.003	0.006	0.01	0.014	0.016	0.018	0.019
Clostridium sp. Culture Jar-44	1748	0.008	0.001	0.001	0.001	0.002	0.003	0.006	0.008	0.014	0.018	0.021	0.022
Kingella denitrificans	1748	0.008	0.003	0.003	0.003	0.003	0.004	0.004	0.012	0.014	0.015	0.016	0.017
Klebsiella sp. enrichment culture clone P1.23	1748	0.008	0.003	0.004	0.004	0.005	0.006	0.006	0.011	0.013	0.013	0.014	0.014
Oribacterium parvum ACB1	1748	0.008	0.001	0.001	0.001	0.001	0.001	0.002	0.01	0.016	0.019	0.022	0.023
Escherichia coli Nissle 1917	1748	0.008	0.004	0.004	0.004	0.005	0.005	0.005	0.011	0.012	0.013	0.013	0.013
Peptoniphilus sp. oral taxon 836	1748	0.008	0.002	0.003	0.003	0.003	0.003	0.006	0.013	0.013	0.013	0.013	0.013
Klebsiella sp. 4110	1748	0.008	0.005	0.005	0.005	0.005	0.005	0.006	0.011	0.011	0.011	0.011	0.011
Bifidobacterium sp. 33	1748	0.008	0.001	0.001	0.001	0.001	0.002	0.004	0.007	0.014	0.017	0.021	0.022
Actinomyces sp. oral taxon 175	1748	0.007	0.002	0.002	0.002	0.003	0.003	0.003	0.004	0.013	0.017	0.021	0.023
Clostridium sp. enrichment culture clone 06-1235251-27	1748	0.007	0.004	0.004	0.004	0.005	0.005	0.005	0.01	0.011	0.012	0.012	0.012
Fusobacterium canifelinum	1748	0.007	0.001	0.001	0.002	0.002	0.003	0.003	0.006	0.013	0.017	0.021	0.022
Enterococcus raffinosus (T)	1748	0.007	0.002	0.002	0.002	0.003	0.004	0.007	0.009	0.011	0.013	0.014	0.014
Capnocytophaga sp. VAMC 5206	1748	0.007	0.003	0.003	0.003	0.004	0.005	0.008	0.01	0.01	0.01	0.01	0.01
bacterium NLAE-zl-C174	1748	0.007	0.001	0.001	0.002	0.002	0.002	0.004	0.004	0.012	0.017	0.021	0.023
Porphyromonadaceae bacterium JN18 A107 G	1748	0.007	0.005	0.005	0.005	0.005	0.005	0.005	0.01	0.01	0.01	0.01	0.01
Morganella morganii subsp. morganii	1748	0.007	0.003	0.004	0.005	0.006	0.008	0.008	0.009	0.009	0.009	0.009	0.009
Treponema sp. canine oral taxon 198	1748	0.007	0.004	0.004	0.004	0.005	0.006	0.007	0.008	0.009	0.01	0.01	0.01
Clostridiales bacterium CIEAF 019	1748	0.007	0.001	0.002	0.002	0.003	0.004	0.006	0.009	0.012	0.013	0.015	0.015
Porphyromonas sp. oral clone BR037	1748	0.007	0.003	0.003	0.003	0.004	0.004	0.005	0.005	0.01	0.012	0.015	0.016
Megasphaera genomosp. C1	1748	0.007	0.001	0.002	0.003	0.003	0.005	0.006	0.007	0.011	0.012	0.014	0.015
Capnocytophaga sp. oral clone BU084	1748	0.007	0.001	0.002	0.002	0.003	0.004	0.004	0.012	0.012	0.013	0.013	0.013
Lactobacillus sanfranciscensis TMW 1.1304	1748	0.007	0.001	0.001	0.001	0.002	0.002	0.005	0.005	0.011	0.015	0.018	0.02
bacterium DC26(2011)	1748	0.006	0.002	0.002	0.003	0.004	0.005	0.006	0.009	0.01	0.01	0.01	0.011
bacterium NLAE-zl-P832	1748	0.006	0.003	0.003	0.003	0.003	0.004	0.005	0.009	0.01	0.011	0.011	0.012
Proteus vulgaris	1748	0.006	0.003	0.003	0.004	0.005	0.006	0.006	0.009	0.009	0.009	0.009	0.009
Adlercreutzia equolifaciens	1748	0.006	0.002	0.002	0.002	0.002	0.002	0.008	0.008	0.009	0.01	0.01	0.011
Klebsiella sp. SS107E	1748	0.006	0.003	0.003	0.003	0.003	0.004	0.006	0.008	0.009	0.01	0.01	0.01
Leptotrichia trevisanii	1748	0.006	0.003	0.003	0.003	0.003	0.003	0.005	0.008	0.009	0.01	0.011	0.011
bacterium NLAE-zl-P900	1748	0.006	0.002	0.002	0.002	0.002	0.002	0.003	0.008	0.01	0.011	0.012	0.013
Desulfovibrio sp. DSM12803	1748	0.006	0.002	0.002	0.002	0.003	0.004	0.004	0.004	0.009	0.011	0.013	0.014
Escherichia coli O104:H4 str. 2011C-3493	1748	0.006	0.001	0.002	0.003	0.003	0.005	0.006	0.007	0.008	0.009	0.01	0.01
Corynebacterium segmentosum	1748	0.006	0.003	0.003	0.003	0.003	0.003	0.003	0.004	0.009	0.011	0.013	0.014
bacterium NLAE-zl-P252	1748	0.006	0.002	0.002	0.003	0.003	0.004	0.004	0.009	0.009	0.01	0.01	0.01
bacterium NLAE-zl-P562	1748	0.006	0.001	0.001	0.001	0.001	0.002	0.004	0.007	0.01	0.011	0.013	0.013
Enterobacter sp. enrichment culture clone CL-h4	1748	0.006	0.004	0.004	0.004	0.004	0.004	0.005	0.006	0.007	0.008	0.008	0.009
Lachnospiraceae bacterium AIP 541.12	1748	0.005	0.003	0.003	0.003	0.003	0.003	0.004	0.005	0.008	0.009	0.011	0.011
bacterium NLAE-zl-C511	1748	0.005	0.001	0.001	0.002	0.002	0.003	0.005	0.005	0.008	0.01	0.011	0.012
Streptococcus sp. oral clone BP1-66	1748	0.005	0.004	0.004	0.004	0.004	0.004	0.005	0.005	0.006	0.007	0.008	0.008
bacterium NLAE-zl-P366	1748	0.005	0.001	0.001	0.001	0.001	0.001	0.002	0.007	0.01	0.012	0.013	0.014
Slackia sp. S4-C6	1748	0.005	0	0.001	0.001	0.001	0.002	0.002	0.004	0.01	0.013	0.015	0.017
Clostridium piliforme	1748	0.005	0.002	0.002	0.002	0.003	0.004	0.005	0.007	0.008	0.008	0.008	0.008
Bifidobacterium animalis subsp. lactis AD011	1748	0.005	0.001	0.002	0.002	0.003	0.004	0.006	0.006	0.007	0.007	0.008	0.008
Coprococcus sp. DJF B005	1748	0.005	0.001	0.001	0.001	0.002	0.002	0.002	0.01	0.01	0.01	0.01	0.01
bacterium enrichment culture clone DPF06	1748	0.005	0.003	0.003	0.003	0.004	0.005	0.005	0.007	0.007	0.007	0.007	0.007
Enterobacteriaceae bacterium 746	1748	0.005	0.003	0.003	0.004	0.004	0.004	0.004	0.005	0.007	0.007	0.008	0.008
Staphylococcus warneri	1748	0.005	0.002	0.002	0.002	0.002	0.002	0.005	0.005	0.007	0.008	0.009	0.01
bacterium NLAE-zl-C529	1748	0.005	0.001	0.002	0.002	0.002	0.003	0.004	0.008	0.008	0.008	0.009	0.009
bacterium NLAE-zl-G411	1748	0.005	0.003	0.003	0.004	0.004	0.004	0.004	0.006	0.006	0.007	0.007	0.007
Finegoldia sp. S3MVA7	1748	0.005	0.003	0.003	0.003	0.003	0.003	0.004	0.004	0.006	0.007	0.009	0.009
Lactococcus sp. SAP823.2	1748	0.005	0.003	0.003	0.003	0.004	0.004	0.005	0.006	0.006	0.006	0.006	0.006
Escherichia sp. BBDP27	1748	0.005	0.002	0.002	0.002	0.002	0.003	0.005	0.005	0.007	0.007	0.008	0.009
Prevotella multiformis (T)	1748	0.005	0.003	0.003	0.003	0.003	0.004	0.005	0.006	0.006	0.006	0.006	0.006
bacterium NLAE-zl-C405	1748	0.005	0.002	0.002	0.002	0.003	0.003	0.005	0.006	0.006	0.007	0.007	0.007
Anaerostipes sp. 494a	1748	0.005	0.001	0.001	0.001	0.001	0.001	0.002	0.004	0.008	0.011	0.013	0.014
Coriobacterium glomerans (T)	1748	0.005	0.001	0.001	0.001	0.001	0.001	0.003	0.009	0.009	0.009	0.009	0.009
Neisseria sp. oral clone AK105	1748	0.004	0.002	0.002	0.002	0.002	0.002	0.002	0.003	0.007	0.009	0.011	0.012
bacterium enrichment culture clone SRC DSC13	1748	0.004	0.002	0.002	0.002	0.003	0.004	0.005	0.006	0.006	0.006	0.006	0.006
Streptococcus rubneri	1748	0.004	0.001	0.001	0.001	0.002	0.003	0.005	0.005	0.007	0.008	0.008	0.009
bacterium NLAE-zl-P917	1748	0.004	0.001	0.001	0.001	0.002	0.002	0.005	0.005	0.007	0.008	0.009	0.009
bacterium NLAE-zl-P918	1748	0.004	0.002	0.002	0.002	0.002	0.002	0.006	0.006	0.006	0.006	0.006	0.006
Escherichia coli S88	1748	0.004	0.003	0.003	0.003	0.003	0.003	0.005	0.005	0.005	0.006	0.006	0.006
Blautia luti (T)	1748	0.004	0.001	0.001	0.001	0.001	0.001	0.003	0.004	0.008	0.009	0.011	0.011
Enterorhabdus caecimuris (T)	1748	0.004	0	0	0	0.001	0.001	0.001	0.007	0.009	0.01	0.011	0.011
Leptotrichia goodfellowii	1748	0.004	0.001	0.001	0.002	0.002	0.002	0.002	0.006	0.007	0.008	0.008	0.008
Escherichia coli ABU 83972	1748	0.004	0.002	0.002	0.002	0.002	0.002	0.003	0.004	0.006	0.007	0.008	0.009
Porphyromonas gingivalis JCVI SC001	1748	0.004	0.002	0.002	0.003	0.003	0.004	0.004	0.004	0.005	0.005	0.005	0.005
Pyramidobacter piscolens	1748	0.004	0.003	0.003	0.003	0.003	0.003	0.004	0.005	0.005	0.005	0.005	0.005
Streptococcus sp. 16362	1748	0.004	0.002	0.002	0.002	0.002	0.002	0.002	0.004	0.006	0.007	0.008	0.009
Bifidobacterium longum subsp. infantis	1748	0.004	0.001	0.001	0.001	0.001	0.001	0.003	0.005	0.006	0.007	0.008	0.008
Clostridium sp. ID11	1748	0.004	0	0.001	0.001	0.001	0.001	0.003	0.005	0.007	0.007	0.008	0.009
Lactobacillus parabuchneri	1748	0.004	0.002	0.002	0.002	0.002	0.002	0.004	0.004	0.005	0.006	0.006	0.007
bacterium NLAE-zl-P875	1748	0.004	0.002	0.002	0.002	0.002	0.002	0.002	0.006	0.006	0.006	0.006	0.006
Enterobacter sp. J11	1748	0.004	0.002	0.002	0.003	0.003	0.004	0.004	0.004	0.005	0.005	0.005	0.005
bacterium NLAE-zl-H343	1748	0.004	0.001	0.001	0.001	0.001	0.001	0.002	0.004	0.007	0.008	0.009	0.01
Butyrivibrio fibrisolvens	1748	0.004	0.001	0.001	0.001	0.002	0.002	0.003	0.003	0.006	0.007	0.008	0.009
bacterium NLAE-zl-G336	1748	0.003	0.002	0.002	0.002	0.002	0.002	0.002	0.002	0.005	0.006	0.007	0.008
bacterium NLAE-zl-P370	1748	0.003	0.001	0.001	0.001	0.001	0.001	0.003	0.004	0.005	0.005	0.006	0.006
Anaerococcus sp. 8404299	1748	0.003	0.001	0.001	0.001	0.001	0.001	0.001	0.004	0.005	0.006	0.007	0.007
Bifidobacterium kashiwanohense	1748	0.003	0.001	0.001	0.001	0.002	0.002	0.003	0.004	0.004	0.004	0.004	0.005
Gordonibacter sp. CAT-2	1748	0.003	0.002	0.002	0.002	0.002	0.003	0.003	0.003	0.003	0.003	0.004	0.004
Veillonella sp. oral clone VeillC8	1748	0.003	0.002	0.002	0.002	0.002	0.003	0.003	0.003	0.003	0.004	0.004	0.004
bacterium NLAE-zl-P592	1748	0.003	0.002	0.002	0.002	0.002	0.002	0.002	0.003	0.004	0.004	0.005	0.005
Streptococcus sp. oral clone AG008	1748	0.003	0.001	0.001	0.002	0.002	0.002	0.003	0.003	0.004	0.004	0.004	0.004
bacterium NLAE-zl-P128	1748	0.003	0.001	0.001	0.001	0.001	0.001	0.002	0.003	0.004	0.005	0.006	0.006
Shigella sp. CERAR 10	1748	0.003	0.002	0.002	0.002	0.002	0.002	0.002	0.003	0.004	0.004	0.005	0.005
Veillonella rodentium (T)	1748	0.003	0.001	0.001	0.002	0.002	0.002	0.002	0.003	0.004	0.004	0.005	0.005
Enterobacteriaceae bacterium SB671	1748	0.003	0.002	0.002	0.002	0.002	0.003	0.003	0.003	0.003	0.003	0.003	0.003
Enterococcus sp. BBDP31	1748	0.002	0.001	0.001	0.002	0.002	0.002	0.002	0.002	0.003	0.004	0.004	0.004
bacterium NLAE-zl-P343	1748	0.002	0.002	0.002	0.002	0.002	0.002	0.002	0.002	0.003	0.003	0.003	0.003
Bacteroides sp. CIP103040	1748	0.002	0.002	0.002	0.002	0.002	0.002	0.002	0.002	0.002	0.002	0.002	0.002
bacterium NLAE-zl-P736	1748	0.002	0.001	0.001	0.001	0.001	0.002	0.002	0.003	0.003	0.003	0.003	0.003
Ruminococcus sp. END-1	1748	0.002	0.001	0.001	0.001	0.001	0.002	0.002	0.003	0.003	0.003	0.003	0.003
bacterium NLAE-zl-C221	1748	0.002	0.001	0.001	0.001	0.002	0.002	0.002	0.002	0.002	0.003	0.003	0.003
Escherichia sp. VIT-SSA	1748	0.002	0.001	0.001	0.001	0.001	0.001	0.002	0.003	0.003	0.003	0.003	0.003
bacterium NLAE-zl-P151	1748	0.002	0	0.001	0.001	0.001	0.001	0.001	0.002	0.003	0.004	0.005	0.005
bacterium NLAE-zl-G364	1748	0.002	0.001	0.001	0.001	0.001	0.001	0.002	0.002	0.002	0.002	0.002	0.002
Bacteroides oleiciplenus	1748	0.002	0.001	0.001	0.001	0.001	0.001	0.001	0.002	0.002	0.002	0.002	0.002
bacterium NLAE-zl-C161	1748	0.002	0.001	0.001	0.001	0.001	0.001	0.001	0.002	0.002	0.002	0.003	0.003
unidentified rumen bacterium RFN26	1399	1022	0.007	0.007	0.008	0.009	0.01	0.012	1024	2237	2844	3451	3754
Capnocytophaga sp. oral taxon 338	1399	0.412	0.002	0.002	0.003	0.003	0.004	0.004	0.413	0.903	1148	1393	1515
Selenomonas sp. oral taxon 137	1399	0.237	0.003	0.003	0.003	0.004	0.004	0.006	0.24	0.518	0.657	0.796	0.865
swine fecal bacterium SD-Xyl6	1399	0.232	0.002	0.002	0.002	0.002	0.003	0.01	0.239	0.506	0.64	0.774	0.841
Enteric Group 137	1399	0.217	0.005	0.005	0.005	0.005	0.005	0.005	0.217	0.47	0.597	0.724	0.788
Oribacterium sp. oral taxon 108	1399	0.205	0.005	0.005	0.006	0.006	0.007	0.049	0.247	0.435	0.528	0.622	0.668
Butyricimonas synergistica (T)	1399	0.148	0.008	0.012	0.019	0.027	0.043	0.104	0.209	0.277	0.311	0.345	0.362
Bulleidia extructa (T)	1399	0.116	0.003	0.003	0.003	0.003	0.003	0.004	0.117	0.252	0.32	0.387	0.421
Fusobacterium mortiferum (T)	1399	0.112	0.028	0.032	0.042	0.051	0.07	0.114	0.155	0.172	0.18	0.188	0.192
Klebsiella sp. enrichment culture clone SRC DSA8	1399	0.106	0.005	0.006	0.006	0.007	0.008	0.018	0.116	0.223	0.277	0.331	0.358
Streptococcus sp. enrichment culture clone SRC DSC21	1399	0.095	0.003	0.003	0.003	0.003	0.003	0.003	0.095	0.204	0.259	0.314	0.341
Filifactor alocis	1399	0.084	0.002	0.002	0.002	0.002	0.003	0.006	0.087	0.182	0.23	0.277	0.301
Bradyrhizobium elkanii	1399	0.081	0.002	0.002	0.002	0.003	0.004	0.082	0.159	0.159	0.159	0.159	0.159
Megasphaera sp. oral clone BB166	1399	0.078	0.003	0.003	0.003	0.003	0.004	0.005	0.079	0.168	0.213	0.257	0.28
bacterium NLAE-zl-P38	1399	0.067	0.005	0.008	0.014	0.019	0.031	0.072	0.108	0.113	0.115	0.118	0.119
bacterium ii1366	1399	0.062	0.007	0.009	0.013	0.016	0.023	0.068	0.107	0.107	0.107	0.107	0.107
Selenomonas flueggei-like sp. clone AH132	1399	0.057	0.003	0.003	0.003	0.003	0.003	0.005	0.059	0.121	0.152	0.183	0.198
Ruminococcus sp. 25F8	1399	0.056	0.003	0.003	0.003	0.004	0.005	0.038	0.09	0.112	0.123	0.134	0.14
bacterium NLAE-zl-C606	1399	0.049	0.005	0.005	0.006	0.007	0.009	0.011	0.051	0.098	0.121	0.144	0.156
Streptococcus infantarius	1399	0.047	0.002	0.002	0.002	0.002	0.002	0.003	0.048	0.101	0.127	0.154	0.167
Elbe River snow isolate Iso12	1399	0.045	0.003	0.003	0.004	0.004	0.005	0.007	0.047	0.094	0.118	0.142	0.154
Oribacterium asaccharolyticum ACB7	1399	0.044	0.002	0.003	0.004	0.005	0.008	0.022	0.058	0.087	0.101	0.116	0.123
Xylanibacter oryzae (T)	1399	0.043	0.001	0.001	0.001	0.001	0.001	0.002	0.043	0.092	0.117	0.141	0.153
Streptococcus sobrinus	1399	0.042	0.003	0.004	0.005	0.006	0.008	0.025	0.059	0.082	0.093	0.105	0.111
Streptococcus sp. oral clone ASCG04	1399	0.041	0.003	0.003	0.003	0.003	0.004	0.005	0.041	0.085	0.107	0.128	0.139
Lactococcus sp. CW-1	1399	0.04	0.001	0.001	0.001	0.001	0.002	0.012	0.051	0.084	0.101	0.118	0.126
Streptococcus sp. NJ9704	1399	0.039	0.006	0.006	0.006	0.006	0.007	0.01	0.042	0.077	0.095	0.112	0.121
Prevotella sp. T05-04	1399	0.036	0.002	0.003	0.003	0.003	0.003	0.006	0.04	0.076	0.094	0.112	0.121
Lactobacillus taiwanensis	1399	0.033	0.004	0.007	0.013	0.019	0.03	0.04	0.043	0.047	0.049	0.051	0.052
Clostridium tertium	1399	0.033	0.004	0.004	0.005	0.005	0.007	0.015	0.041	0.063	0.074	0.086	0.091
Eubacterium sp. 'Smarlab BioMol-2301166'	1399	0.031	0.002	0.002	0.003	0.003	0.004	0.016	0.043	0.062	0.072	0.082	0.087
Prevotella sp. oral taxon 472 str. F0295	1399	0.03	0.003	0.003	0.003	0.003	0.003	0.003	0.03	0.063	0.079	0.095	0.103
bacterium NLAE-zl-P253	1399	0.029	0.01	0.011	0.012	0.014	0.017	0.023	0.036	0.046	0.05	0.055	0.058
bacterium ii1270	1399	0.028	0.001	0.001	0.001	0.002	0.002	0.003	0.028	0.058	0.073	0.088	0.095
Lactobacillus sp. ID9203	1399	0.027	0.012	0.012	0.012	0.013	0.013	0.018	0.032	0.044	0.05	0.056	0.059
Desulfovibrio sp. RPf35E1	1399	0.027	0.004	0.004	0.005	0.006	0.008	0.026	0.045	0.048	0.049	0.05	0.051
Veillonella sp. oral clone BP1-85	1399	0.026	0.005	0.006	0.008	0.01	0.014	0.018	0.03	0.044	0.051	0.058	0.061
Lactococcus sp. F51	1399	0.025	0.003	0.003	0.003	0.003	0.004	0.004	0.026	0.052	0.065	0.078	0.085
Actinomyces sp. oral clone GU009	1399	0.025	0.001	0.001	0.001	0.001	0.001	0.003	0.027	0.054	0.067	0.08	0.087
Acetivibrio cellulolyticus (T)	1399	0.025	0.006	0.006	0.006	0.006	0.006	0.006	0.025	0.048	0.06	0.071	0.077
Klebsiella sp. sc-2	1399	0.024	0.003	0.004	0.005	0.006	0.007	0.024	0.041	0.042	0.043	0.044	0.045
bacterium Glu5	1399	0.024	0.005	0.005	0.006	0.007	0.008	0.011	0.027	0.043	0.051	0.06	0.064
Klebsiella sp. FF2	1399	0.022	0.004	0.004	0.004	0.005	0.005	0.022	0.039	0.04	0.041	0.041	0.041
Prevotella sp. S8 F8	1399	0.022	0.005	0.006	0.006	0.007	0.008	0.009	0.023	0.04	0.048	0.056	0.061
Clostridiales bacterium 9403326	1399	0.022	0.004	0.005	0.005	0.005	0.005	0.022	0.039	0.039	0.039	0.039	0.039
Klebsiella sp. CmNA1	1399	0.021	0.008	0.008	0.009	0.01	0.011	0.013	0.023	0.033	0.038	0.043	0.046
Atopobium parvulum (T)	1399	0.02	0.002	0.002	0.002	0.003	0.003	0.007	0.024	0.041	0.049	0.057	0.061
Raoultella planticola (T)	1399	0.019	0.004	0.004	0.006	0.007	0.01	0.012	0.022	0.033	0.039	0.045	0.048
Capnocytophaga sp. FVAMC 7623	1399	0.019	0.002	0.002	0.002	0.002	0.002	0.019	0.036	0.036	0.036	0.036	0.036
Streptococcus milleri	1399	0.019	0.001	0.001	0.001	0.001	0.001	0.016	0.034	0.037	0.038	0.04	0.04
Desulfovibrio sp. ABHU2SB	1399	0.018	0.007	0.009	0.011	0.013	0.017	0.022	0.023	0.023	0.023	0.023	0.024
Rothia sp. ChDC B202	1399	0.018	0.002	0.002	0.002	0.002	0.002	0.003	0.019	0.037	0.046	0.056	0.06
Klebsiella sp. SOZ2-4101	1399	0.018	0.001	0.001	0.001	0.001	0.001	0.006	0.023	0.037	0.044	0.052	0.055
Comamonas denitrificans	1399	0.016	0.01	0.01	0.011	0.012	0.013	0.016	0.02	0.021	0.022	0.023	0.023
Hafnia sp. GC36	1399	0.016	0.006	0.006	0.006	0.006	0.006	0.007	0.017	0.028	0.034	0.039	0.042
Pediococcus pentosaceus	1399	0.016	0.001	0.001	0.002	0.002	0.004	0.01	0.022	0.03	0.034	0.038	0.04
Klebsiella sp. PG122E	1399	0.015	0.005	0.005	0.006	0.006	0.007	0.009	0.017	0.026	0.03	0.034	0.036
Prevotella intermedia 17	1399	0.015	0.009	0.009	0.01	0.011	0.013	0.016	0.017	0.018	0.018	0.018	0.019
Tessaracoccus flavescens	1399	0.014	0.003	0.004	0.006	0.008	0.012	0.017	0.018	0.018	0.018	0.018	0.018
Turicibacter sp. LA61	1399	0.013	0.004	0.004	0.004	0.004	0.004	0.005	0.014	0.024	0.029	0.034	0.037
bacterium IARFR2092	1399	0.013	0.001	0.001	0.002	0.002	0.002	0.003	0.013	0.026	0.032	0.038	0.041
iron-reducing bacterium enrichment culture clone HN-HFO96	1399	0.013	0.003	0.004	0.005	0.006	0.008	0.013	0.017	0.019	0.02	0.021	0.021
Klebsiella sp. VITPGP5AA	1399	0.012	0.003	0.003	0.003	0.004	0.005	0.01	0.017	0.02	0.021	0.023	0.023
bacterium OL-1	1399	0.012	0.002	0.002	0.002	0.003	0.004	0.005	0.013	0.022	0.026	0.03	0.033
Lactobacillus kitasatonis	1399	0.012	0.001	0.001	0.001	0.001	0.001	0.001	0.012	0.024	0.031	0.037	0.04
Lactobacillus plantarum	1399	0.012	0.002	0.002	0.002	0.002	0.002	0.004	0.014	0.022	0.027	0.031	0.033
Dolosigranulum pigrum	1399	0.011	0.002	0.002	0.002	0.002	0.002	0.003	0.012	0.022	0.027	0.033	0.035
bacterium NLAE-zl-G414	1399	0.011	0.002	0.002	0.002	0.002	0.003	0.008	0.016	0.021	0.023	0.025	0.026
Capnocytophaga sp. oral clone 2-13	1399	0.011	0.004	0.004	0.004	0.004	0.004	0.011	0.018	0.018	0.018	0.018	0.018
Lactobacillus hominis	1399	0.011	0.001	0.001	0.001	0.001	0.002	0.003	0.011	0.022	0.027	0.032	0.035
Klebsiella sp. H1	1399	0.01	0.008	0.008	0.008	0.008	0.009	0.01	0.011	0.012	0.013	0.013	0.013
Streptococcus sp. oral strain T4-E3	1399	0.01	0.002	0.002	0.002	0.002	0.003	0.011	0.018	0.018	0.018	0.018	0.018
Actinomyces sp. ph3	1399	0.01	0.002	0.002	0.002	0.002	0.002	0.006	0.014	0.019	0.021	0.024	0.025
Atopobium minutum	1399	0.01	0.004	0.004	0.004	0.004	0.004	0.006	0.012	0.017	0.02	0.023	0.024
Photorhabdus sp. WA21C	1399	0.01	0.004	0.004	0.004	0.004	0.004	0.01	0.016	0.016	0.016	0.016	0.016
Corynebacterium aurimucosum	1399	0.01	0.003	0.003	0.004	0.005	0.007	0.012	0.014	0.014	0.014	0.014	0.014
Clostridium sp. VKM B-2279	1399	0.01	0.001	0.001	0.001	0.001	0.002	0.003	0.012	0.02	0.024	0.028	0.03
bacterium NLAE-zl-P720	1399	0.01	0.001	0.001	0.001	0.002	0.002	0.006	0.014	0.019	0.022	0.024	0.025
bacterium NLAE-zl-G497	1399	0.01	0.001	0.001	0.001	0.002	0.002	0.011	0.018	0.018	0.018	0.018	0.018
Corynebacterium accolens	1399	0.01	0.002	0.002	0.002	0.002	0.002	0.01	0.018	0.018	0.018	0.018	0.018
Escherichia coli 042	1399	0.01	0.005	0.005	0.006	0.006	0.007	0.008	0.011	0.014	0.016	0.017	0.018
Enterobacter sp. 2002-2301161	1399	0.01	0.002	0.003	0.003	0.003	0.004	0.008	0.014	0.016	0.018	0.019	0.02
swine fecal bacterium RF1A-Pec4	1399	0.01	0.003	0.003	0.003	0.003	0.004	0.007	0.013	0.016	0.018	0.02	0.021
Caulobacter endosymbiont of Tetranychus urticae	1399	0.01	0.006	0.006	0.006	0.006	0.006	0.01	0.013	0.013	0.013	0.013	0.013
Clostridium perfringens (T)	1399	0.01	0.007	0.007	0.007	0.007	0.008	0.008	0.01	0.012	0.013	0.013	0.014
Streptococcus sp. 27155-01	1399	0.009	0.001	0.001	0.001	0.002	0.002	0.003	0.011	0.018	0.022	0.026	0.028
Salmonella enterica subsp. enterica	1399	0.009	0.001	0.002	0.002	0.003	0.004	0.004	0.01	0.017	0.02	0.024	0.025
Eubacterium tortuosum (T)	1399	0.009	0.003	0.004	0.005	0.006	0.009	0.011	0.011	0.012	0.012	0.013	0.013
Klebsiella sp. OR7	1399	0.009	0.002	0.002	0.003	0.004	0.005	0.008	0.012	0.015	0.016	0.017	0.018
Actinobaculum schaalii	1399	0.009	0.002	0.002	0.002	0.002	0.002	0.006	0.012	0.017	0.019	0.021	0.022
unidentified rumen bacterium RC23	1399	0.009	0.002	0.002	0.003	0.003	0.003	0.005	0.01	0.015	0.018	0.02	0.021
Enterobacter sp. sw39	1399	0.008	0.003	0.004	0.005	0.006	0.008	0.01	0.01	0.011	0.011	0.012	0.012
Clostridium sp. strain Z6	1399	0.008	0.006	0.006	0.006	0.007	0.007	0.009	0.01	0.01	0.01	0.01	0.01
Paraeggerthella hongkongensis (T)	1399	0.008	0.005	0.005	0.006	0.007	0.008	0.009	0.009	0.009	0.009	0.009	0.009
Facklamia hominis (T)	1399	0.008	0.001	0.002	0.002	0.003	0.004	0.007	0.012	0.014	0.015	0.016	0.017
Klebsiella milletis	1399	0.008	0.002	0.002	0.002	0.002	0.003	0.004	0.009	0.014	0.017	0.019	0.02
bacterium CSR-30	1399	0.008	0.001	0.001	0.001	0.001	0.001	0.002	0.008	0.015	0.018	0.022	0.023
Synergistes sp. RMA 16406	1399	0.008	0.003	0.003	0.004	0.004	0.005	0.006	0.009	0.012	0.013	0.015	0.015
Klebsiella sp. enrichment culture clone SRC DSA5	1399	0.007	0.002	0.002	0.002	0.002	0.003	0.007	0.011	0.012	0.013	0.013	0.013
Streptococcus dentisani	1399	0.007	0.002	0.002	0.003	0.003	0.004	0.005	0.009	0.012	0.014	0.015	0.016
bacterium NLAE-zl-P68	1399	0.007	0.002	0.002	0.003	0.005	0.007	0.009	0.009	0.009	0.009	0.009	0.009
bacterium NLAE-zl-C363	1399	0.007	0.001	0.001	0.002	0.002	0.004	0.005	0.008	0.013	0.015	0.017	0.018
unidentified rumen bacterium RFN2	1399	0.007	0.001	0.002	0.002	0.002	0.003	0.006	0.01	0.012	0.013	0.014	0.015
bacterium NLAE-zl-P738	1399	0.007	0.002	0.002	0.002	0.002	0.003	0.003	0.008	0.012	0.015	0.017	0.018
Peptoniphilus coxii	1399	0.007	0.004	0.004	0.004	0.004	0.004	0.004	0.007	0.01	0.012	0.014	0.014
TM7 phylum sp. oral clone HD027	1399	0.007	0.002	0.002	0.003	0.004	0.005	0.007	0.009	0.01	0.01	0.011	0.011
Prevotella bergensis	1399	0.007	0.003	0.004	0.004	0.004	0.005	0.006	0.008	0.009	0.01	0.011	0.011
Lactobacillus reuteri DSM 20016	1399	0.007	0.004	0.004	0.004	0.004	0.004	0.006	0.009	0.009	0.009	0.01	0.01
Peptostreptococcus sp. oral clone FL008	1399	0.006	0.001	0.002	0.002	0.002	0.002	0.003	0.007	0.012	0.014	0.016	0.018
bacterium ic1371	1399	0.006	0.001	0.001	0.002	0.002	0.002	0.006	0.01	0.011	0.011	0.012	0.012
Klebsiella sp. XC-08	1399	0.006	0.002	0.002	0.003	0.003	0.004	0.006	0.009	0.01	0.01	0.01	0.01
Olsenella profusa (T)	1399	0.006	0.002	0.002	0.002	0.002	0.002	0.003	0.007	0.011	0.013	0.015	0.015
Propionibacterium granulosum	1399	0.006	0.001	0.001	0.002	0.002	0.004	0.007	0.009	0.01	0.01	0.011	0.011
Klebsiella sp. WB-7	1399	0.006	0.002	0.002	0.002	0.003	0.004	0.006	0.008	0.009	0.01	0.01	0.01
Capnocytophaga sp. ChDC OS44	1399	0.006	0.003	0.003	0.003	0.003	0.003	0.006	0.009	0.009	0.009	0.01	0.01
Bilophila wadsworthia (T)	1399	0.006	0.003	0.003	0.003	0.003	0.003	0.006	0.009	0.009	0.009	0.009	0.009
Veillonella sp. 2011 Ileo VSA G7	1399	0.006	0.001	0.002	0.002	0.002	0.002	0.004	0.007	0.01	0.012	0.013	0.014
bacterium NLAE-zl-H172	1399	0.006	0.002	0.002	0.003	0.003	0.004	0.005	0.007	0.009	0.01	0.011	0.011
bacterium NLAE-zl-P16	1399	0.006	0.001	0.001	0.001	0.001	0.002	0.003	0.007	0.011	0.013	0.015	0.016
Pseudomonas sp. UA-JF0707	1399	0.006	0.003	0.003	0.003	0.003	0.004	0.005	0.007	0.008	0.008	0.009	0.009
bacterium 28W431	1399	0.005	0.003	0.003	0.003	0.003	0.004	0.004	0.006	0.008	0.009	0.009	0.01
Raoultella ornithinolytica (T)	1399	0.005	0.003	0.003	0.003	0.003	0.003	0.004	0.007	0.008	0.009	0.01	0.01
Bifidobacterium bifidum PRL2010	1399	0.005	0.001	0.001	0.002	0.002	0.002	0.004	0.007	0.009	0.01	0.011	0.011
unidentified rumen bacterium 12-130	1399	0.005	0.003	0.003	0.003	0.003	0.003	0.003	0.005	0.007	0.009	0.01	0.01
Enterococcus malodoratus	1399	0.005	0.002	0.002	0.003	0.003	0.003	0.004	0.006	0.007	0.008	0.008	0.009
bacterium ic1297	1399	0.005	0.001	0.001	0.001	0.002	0.002	0.005	0.008	0.008	0.008	0.008	0.008
Clostridium sp. enrichment culture clone 7-14	1399	0.005	0.001	0.002	0.002	0.003	0.004	0.005	0.006	0.007	0.007	0.008	0.008
bacterium NLAE-zl-P240	1399	0.005	0.001	0.001	0.001	0.002	0.002	0.004	0.006	0.008	0.009	0.01	0.011
bacterium NLAE-zl-P379	1399	0.005	0.001	0.002	0.002	0.003	0.004	0.005	0.006	0.007	0.007	0.007	0.008
bacterium ic1395	1399	0.005	0.002	0.002	0.002	0.002	0.002	0.004	0.007	0.008	0.008	0.008	0.008
Selenomonas sp. oral taxon F85	1399	0.005	0.004	0.004	0.004	0.004	0.004	0.004	0.005	0.005	0.005	0.005	0.006
Treponema vincentii	1399	0.005	0.003	0.003	0.003	0.003	0.004	0.005	0.005	0.006	0.006	0.006	0.007
Blautia producta (T)	1399	0.005	0.002	0.002	0.002	0.002	0.002	0.004	0.007	0.008	0.008	0.008	0.008
bacterium enrichment culture clone Jdgsrb036	1399	0.005	0.001	0.001	0.001	0.002	0.002	0.003	0.006	0.008	0.009	0.01	0.01
Clostridiaceae bacterium DJF VR09	1399	0.005	0.003	0.003	0.003	0.003	0.004	0.004	0.005	0.006	0.006	0.006	0.006
bacterium NLAE-zl-P271	1399	0.004	0.003	0.003	0.004	0.004	0.004	0.005	0.005	0.005	0.005	0.005	0.005
Actinomyces israelii (T)	1399	0.004	0.002	0.002	0.002	0.002	0.003	0.003	0.005	0.007	0.008	0.009	0.009
Enterobacter cancerogenus	1399	0.004	0.003	0.003	0.003	0.003	0.003	0.004	0.005	0.006	0.006	0.006	0.006
[truncated: 2,134 more rows]
